# Supplementary material for: 3-Benzyl-6-(2-chloro­benzo­yl)-1,3-benzoxazol-2(3H)-one
Source: Acta Crystallogr Sect E Struct Rep Online. 2010 Nov 17;66(Pt 12):o3203. doi: 10.1107/S1600536810046301 (PMC3011399; doi:10.1107/S1600536810046301)
Supplement: Supplementary file 1 [file e-66-o3203-sup1.cif]

##############################################################################
###                                                                        ###
###        Electronic paper (Acta Crystallographica Section E)             ###
###                                                                        ###
##############################################################################
#                                                                            #
# This CIF contains the data in a paper accepted for publication in Acta     #
# Crystallographica Section E. It conforms to the requirements of Notes      #
# for Authors for Section E, and has been peer reviewed under the auspices   #
# of the IUCr Commission on Journals.                                        #
#                                                                            #
# Full details of the Crystallographic Information File format               #
# are given in the paper "The Crystallographic Information File (CIF):       #
# a New Standard Archive File for Crystallography" by S. R. Hall, F. H.      #
# Allen and I. D. Brown [Acta Cryst. (1991), A47, 655-685].                  #
#                                                                            #
# The current version of the core CIF dictionary is obtainable from          #
# ftp://ftp.iucr.org/pub/cif_core.dic. The current version number is 2.4.    #
#                                                                            #
# Software is freely available for graphical display of the structure(s) in  #
# this CIF.  For information consult the CIF home page http://www.iucr.org/  #
# cif/home.html                                                              #
#                                                                            #
# This file may be used for bona fide research purposes within the           #
# scientific community so long as proper attribution is given to the journal # 
# article from which it was obtained.                                        #
#                                                                            #
##############################################################################
                                             
data_I
_audit_creation_method     SHELXL-97
_chemical_name_systematic
;
3-Benzyl-6-(2-chlorobenzoyl)-1,3-benzoxazol-2(3<i>H</i>)-one
;
_chemical_name_common     ?
_chemical_formula_moiety     'C21 H14 Cl N O3'
_chemical_formula_sum     'C21 H14 Cl N O3'
_chemical_formula_iupac     'C21 H14 Cl N O3'
_chemical_formula_weight     363.78
_chemical_melting_point     401(2)
_symmetry_cell_setting     monoclinic
_symmetry_space_group_name_H-M     'P 21/n'
_symmetry_space_group_name_Hall     '-P 2yn'
loop_
    _symmetry_equiv_pos_as_xyz
    'x, y, z'
    '-x+1/2, y+1/2, -z+1/2'
    '-x, -y, -z'
    'x-1/2, -y-1/2, z-1/2'
_cell_length_a     13.391(7)
_cell_length_b     7.317(6)
_cell_length_c     18.611(9)
_cell_angle_alpha     90.00
_cell_angle_beta     109.72(4)
_cell_angle_gamma     90.00
_cell_volume     1716.6(19)
_cell_formula_units_Z     4
_cell_measurement_reflns_used     32
_cell_measurement_theta_min     5
_cell_measurement_theta_max     15
_cell_measurement_temperature     293(2)
_exptl_crystal_description     plate
_exptl_crystal_colour     colourless
_exptl_crystal_size_max     0.80
_exptl_crystal_size_mid     0.40
_exptl_crystal_size_min     0.07
_exptl_crystal_density_diffrn     1.408
_exptl_crystal_density_meas     ?
_exptl_crystal_density_method     'not measured'
_exptl_crystal_F_000     752
_exptl_absorpt_coefficient_mu     0.244
_exptl_absorpt_correction_type     none
_exptl_absorpt_process_details     ?
_exptl_absorpt_correction_T_min     ?
_exptl_absorpt_correction_T_max     ?
_exptl_special_details
;
;
_diffrn_ambient_temperature     293(2)
_diffrn_radiation_type     MoK\a
_diffrn_radiation_wavelength     0.71073
_diffrn_radiation_source     'fine-focus sealed tube'
_diffrn_radiation_monochromator     graphite
_diffrn_measurement_device_type     'Stoe Stadi-4 four-circle'
_diffrn_measurement_device     'Stoe STADI4 4-circle-diffractometer D092'
_diffrn_measurement_method
;
Scan width (omega) = 0.90 - 1.71, scan ratio 2theta:omega = 1.00
I(Net) and sigma(I) calculated according to Blessing (1987)
;
_diffrn_detector_area_resol_mean     ?
_diffrn_reflns_number     3452
_diffrn_reflns_av_R_equivalents     0.099
_diffrn_reflns_av_sigmaI/netI     0.0410
_diffrn_reflns_theta_min     1.64
_diffrn_reflns_theta_max     25.01
_diffrn_reflns_theta_full     25.01
_diffrn_measured_fraction_theta_max     0.985
_diffrn_measured_fraction_theta_full     0.985
_diffrn_reflns_limit_h_min     -15
_diffrn_reflns_limit_h_max     14
_diffrn_reflns_limit_k_min     0
_diffrn_reflns_limit_k_max     8
_diffrn_reflns_limit_l_min     0
_diffrn_reflns_limit_l_max     22
_diffrn_standards_number     3
_diffrn_standards_interval_count     ?
_diffrn_standards_interval_time     60
_diffrn_standards_decay_%     3.7
_refine_special_details
;
Refinement of <i>F</i>^2^ against ALL reflections. The weighted <i>R</i>-factor
<i>wR</i> and goodness of fit <i>S</i> are based on <i>F</i>^2^, conventional
<i>R</i>-factors <i>R</i> are based on <i>F</i>, with <i>F</i> set to zero for
negative <i>F</i>^2^. The threshold expression of <i>F</i>^2^ >
\s(<i>F</i>^2^) is used only for calculating <i>R</i>-factors(gt) <i>etc</i>.
and is not relevant to the choice of reflections for refinement.
<i>R</i>-factors based on <i>F</i>^2^ are statistically about twice as large
as those based on <i>F</i>, and <i>R</i>- factors based on ALL data will be
even larger.
;
_reflns_number_total     2987
_reflns_number_gt     1866
_reflns_threshold_expression     I>2sigma(I)
_refine_ls_structure_factor_coef     Fsqd
_refine_ls_matrix_type     full
_refine_ls_R_factor_all     0.1178
_refine_ls_R_factor_gt     0.0721
_refine_ls_wR_factor_gt     0.1719
_refine_ls_wR_factor_ref     0.2051
_refine_ls_goodness_of_fit_ref     1.059
_refine_ls_restrained_S_all     1.059
_refine_ls_number_reflns     2987
_refine_ls_number_parameters     235
_refine_ls_number_restraints     0
_refine_ls_hydrogen_treatment     constr
_refine_ls_weighting_scheme     calc
_refine_ls_weighting_details
         'calc w=1/[\s^2^(Fo^2^)+(0.0725P)^2^+2.8897P] where P=(Fo^2^+2Fc^2^)/3'
_atom_sites_solution_hydrogens     geom
_atom_sites_solution_primary     direct
_atom_sites_solution_secondary     difmap
_refine_ls_shift/su_max     0.000
_refine_ls_shift/su_mean     0.000
_refine_diff_density_max     0.282
_refine_diff_density_min     -0.323
_refine_ls_extinction_method     none
_refine_ls_extinction_coef     ?
loop_
    _atom_type_symbol
    _atom_type_description
    _atom_type_scat_dispersion_real
    _atom_type_scat_dispersion_imag
    _atom_type_scat_source
    'C' 'C' 0.0033 0.0016
                         'International Tables Vol C Tables 4.2.6.8 and 6.1.1.4'
    'H' 'H' 0.0000 0.0000
                         'International Tables Vol C Tables 4.2.6.8 and 6.1.1.4'
    'N' 'N' 0.0061 0.0033
                         'International Tables Vol C Tables 4.2.6.8 and 6.1.1.4'
    'O' 'O' 0.0106 0.0060
                         'International Tables Vol C Tables 4.2.6.8 and 6.1.1.4'
    'Cl' 'Cl' 0.1484 0.1585
                         'International Tables Vol C Tables 4.2.6.8 and 6.1.1.4'
_computing_data_collection     'STADI4 (Stoe & Cie, 1997)'
_computing_cell_refinement     'STADI4 (Stoe & Cie, 1997)'
_computing_data_reduction     'X-RED  (Stoe & Cie, 1997)'
_computing_structure_solution     'SHELXS97 (Sheldrick, 2008)'
_computing_structure_refinement     'SHELXL97 (Sheldrick, 2008)'
_computing_molecular_graphics     'XP (Bruker, 1998)'
_computing_publication_material     'SHELXL97 (Sheldrick, 2008)'
loop_
    _atom_site_type_symbol
    _atom_site_label
    _atom_site_fract_x
    _atom_site_fract_y
    _atom_site_fract_z
    _atom_site_U_iso_or_equiv
    _atom_site_adp_type
    _atom_site_calc_flag
    _atom_site_refinement_flags
    _atom_site_occupancy
    _atom_site_disorder_assembly
    _atom_site_disorder_group
    Cl Cl1 0.88491(10) 0.2399(2) 0.04201(8) 0.0687(4) Uani d . 1 . .
    O O1 0.6161(3) 0.7278(4) 0.13219(19) 0.0572(9) Uani d . 1 . .
    O O2 0.6094(3) 0.8327(5) 0.2452(2) 0.0766(11) Uani d . 1 . .
    O O3 0.6181(3) 0.3656(5) -0.10981(19) 0.0663(10) Uani d . 1 . .
    C C2 0.6132(4) 0.7045(7) 0.2053(3) 0.0559(12) Uani d . 1 . .
    N N3 0.6172(3) 0.5233(5) 0.2211(2) 0.0519(10) Uani d . 1 . .
    C C4A 0.6211(3) 0.4250(6) 0.1587(3) 0.0490(11) Uani d . 1 . .
    C C4 0.6275(3) 0.2415(6) 0.1450(3) 0.0489(11) Uani d . 1 . .
    H H4A 0.6262 0.1538 0.1808 0.059 Uiso calc R 1 . .
    C C5 0.6361(3) 0.1930(6) 0.0752(3) 0.0506(11) Uani d . 1 . .
    H H5A 0.6400 0.0699 0.0640 0.061 Uiso calc R 1 . .
    C C6 0.6391(3) 0.3256(6) 0.0204(2) 0.0460(11) Uani d . 1 . .
    C C7 0.6294(3) 0.5111(6) 0.0358(3) 0.0500(11) Uani d . 1 . .
    H H7A 0.6283 0.6010 0.0002 0.060 Uiso calc R 1 . .
    C C7A 0.6219(3) 0.5538(6) 0.1039(3) 0.0485(11) Uani d . 1 . .
    C C8 0.6265(4) 0.4485(8) 0.2965(3) 0.0615(13) Uani d . 1 . .
    H H8A 0.6485 0.5460 0.3339 0.074 Uiso calc R 1 . .
    H H8B 0.6821 0.3568 0.3101 0.074 Uiso calc R 1 . .
    C C9 0.5278(4) 0.3645(6) 0.3019(2) 0.0497(11) Uani d . 1 . .
    C C10 0.4392(4) 0.4682(7) 0.2953(3) 0.0591(13) Uani d . 1 . .
    H H10A 0.4387 0.5917 0.2833 0.071 Uiso calc R 1 . .
    C C11 0.3516(4) 0.3913(9) 0.3061(3) 0.0722(16) Uani d . 1 . .
    H H11A 0.2927 0.4633 0.3021 0.087 Uiso calc R 1 . .
    C C12 0.3507(5) 0.2090(9) 0.3226(3) 0.0807(17) Uani d . 1 . .
    H H12A 0.2914 0.1570 0.3297 0.097 Uiso calc R 1 . .
    C C13 0.4371(6) 0.1042(8) 0.3286(3) 0.0806(17) Uani d . 1 . .
    H H13A 0.4360 -0.0200 0.3390 0.097 Uiso calc R 1 . .
    C C14 0.5260(5) 0.1800(8) 0.3196(3) 0.0698(15) Uani d . 1 . .
    H H14A 0.5852 0.1076 0.3253 0.084 Uiso calc R 1 . .
    C C15 0.6501(3) 0.2713(6) -0.0531(2) 0.0451(10) Uani d . 1 . .
    C C16 0.7044(4) 0.0938(6) -0.0560(3) 0.0505(11) Uani d . 1 . .
    C C17 0.8106(4) 0.0622(7) -0.0113(3) 0.0518(11) Uani d . 1 . .
    C C18 0.8569(5) -0.1045(8) -0.0133(3) 0.0679(15) Uani d . 1 . .
    H H18A 0.9267 -0.1260 0.0175 0.081 Uiso calc R 1 . .
    C C19 0.8000(6) -0.2389(8) -0.0608(4) 0.0817(19) Uani d . 1 . .
    H H19A 0.8317 -0.3515 -0.0617 0.098 Uiso calc R 1 . .
    C C20 0.6969(6) -0.2108(8) -0.1073(3) 0.0741(17) Uani d . 1 . .
    H H20A 0.6593 -0.3025 -0.1398 0.089 Uiso calc R 1 . .
    C C21 0.6500(5) -0.0431(7) -0.1046(3) 0.0653(14) Uani d . 1 . .
    H H21A 0.5806 -0.0224 -0.1362 0.078 Uiso calc R 1 . .
loop_
    _atom_site_aniso_label
    _atom_site_aniso_U_11
    _atom_site_aniso_U_22
    _atom_site_aniso_U_33
    _atom_site_aniso_U_12
    _atom_site_aniso_U_13
    _atom_site_aniso_U_23
    Cl1 0.0556(7) 0.0825(10) 0.0667(8) -0.0025(7) 0.0188(6) -0.0065(7)
    O1 0.070(2) 0.0443(19) 0.067(2) -0.0005(15) 0.0354(17) -0.0036(16)
    O2 0.093(3) 0.063(2) 0.084(3) 0.004(2) 0.043(2) -0.019(2)
    O3 0.080(2) 0.071(2) 0.051(2) 0.0075(19) 0.0250(17) 0.0077(18)
    C2 0.047(3) 0.057(3) 0.064(3) -0.001(2) 0.019(2) -0.010(3)
    N3 0.057(2) 0.050(2) 0.052(2) 0.0041(18) 0.0221(18) -0.0039(18)
    C4A 0.044(3) 0.049(3) 0.058(3) 0.002(2) 0.022(2) 0.000(2)
    C4 0.050(3) 0.046(3) 0.055(3) 0.000(2) 0.023(2) 0.002(2)
    C5 0.052(3) 0.049(3) 0.057(3) -0.001(2) 0.027(2) -0.002(2)
    C6 0.044(2) 0.047(3) 0.049(3) 0.003(2) 0.019(2) 0.005(2)
    C7 0.050(3) 0.049(3) 0.056(3) -0.001(2) 0.025(2) 0.007(2)
    C7A 0.048(3) 0.044(3) 0.060(3) 0.000(2) 0.027(2) -0.002(2)
    C8 0.052(3) 0.080(4) 0.050(3) 0.010(3) 0.015(2) -0.009(3)
    C9 0.057(3) 0.054(3) 0.041(2) 0.002(2) 0.020(2) -0.005(2)
    C10 0.059(3) 0.062(3) 0.062(3) 0.010(2) 0.027(2) -0.002(2)
    C11 0.069(4) 0.097(5) 0.060(3) 0.002(3) 0.034(3) -0.013(3)
    C12 0.091(5) 0.087(5) 0.075(4) -0.022(4) 0.041(3) -0.007(3)
    C13 0.115(5) 0.059(4) 0.077(4) -0.009(4) 0.045(4) 0.006(3)
    C14 0.096(4) 0.059(3) 0.063(3) 0.013(3) 0.038(3) 0.000(3)
    C15 0.041(2) 0.058(3) 0.040(2) -0.001(2) 0.0185(18) 0.003(2)
    C16 0.056(3) 0.052(3) 0.053(3) -0.003(2) 0.031(2) -0.001(2)
    C17 0.059(3) 0.056(3) 0.049(3) 0.001(2) 0.028(2) 0.001(2)
    C18 0.082(4) 0.064(4) 0.071(4) 0.016(3) 0.044(3) 0.009(3)
    C19 0.122(6) 0.049(3) 0.102(5) 0.013(4) 0.073(5) 0.006(3)
    C20 0.119(5) 0.060(4) 0.066(4) -0.022(3) 0.059(4) -0.015(3)
    C21 0.075(4) 0.064(4) 0.064(3) -0.015(3) 0.033(3) -0.013(3)
_geom_special_details
;
All e.s.d.'s (except the e.s.d. in the dihedral angle between two l.s. planes)
are estimated using the full covariance matrix. The cell e.s.d.'s are taken
into account individually in the estimation of e.s.d.'s in distances, angles
and torsion angles; correlations between e.s.d.'s in cell parameters are only
used when they are defined by crystal symmetry. An approximate (isotropic)
treatment of cell e.s.d.'s is used for estimating e.s.d.'s involving l.s.
planes.
;
loop_
    _geom_bond_atom_site_label_1
    _geom_bond_atom_site_label_2
    _geom_bond_site_symmetry_2
    _geom_bond_distance
    _geom_bond_publ_flag
    Cl1 C17 . 1.732(5) ?
    O1 C2 . 1.384(6) ?
    O1 C7A . 1.390(5) ?
    O2 C2 . 1.209(6) ?
    O3 C15 . 1.212(5) ?
    C2 N3 . 1.355(6) ?
    N3 C4A . 1.381(6) ?
    N3 C8 . 1.472(6) ?
    C4A C4 . 1.375(6) ?
    C4A C7A . 1.392(6) ?
    C4 C5 . 1.388(6) ?
    C4 H4A . 0.9300 ?
    C5 C6 . 1.417(6) ?
    C5 H5A . 0.9300 ?
    C6 C7 . 1.402(6) ?
    C6 C15 . 1.480(6) ?
    C7 C7A . 1.341(6) ?
    C7 H7A . 0.9300 ?
    C8 C9 . 1.491(7) ?
    C8 H8A . 0.9700 ?
    C8 H8B . 0.9700 ?
    C9 C10 . 1.378(6) ?
    C9 C14 . 1.392(7) ?
    C10 C11 . 1.376(7) ?
    C10 H10A . 0.9300 ?
    C11 C12 . 1.370(8) ?
    C11 H11A . 0.9300 ?
    C12 C13 . 1.360(9) ?
    C12 H12A . 0.9300 ?
    C13 C14 . 1.374(8) ?
    C13 H13A . 0.9300 ?
    C14 H14A . 0.9300 ?
    C15 C16 . 1.498(6) ?
    C16 C21 . 1.381(7) ?
    C16 C17 . 1.403(6) ?
    C17 C18 . 1.375(7) ?
    C18 C19 . 1.370(8) ?
    C18 H18A . 0.9300 ?
    C19 C20 . 1.375(9) ?
    C19 H19A . 0.9300 ?
    C20 C21 . 1.386(8) ?
    C20 H20A . 0.9300 ?
    C21 H21A . 0.9300 ?
loop_
    _geom_angle_atom_site_label_1
    _geom_angle_atom_site_label_2
    _geom_angle_atom_site_label_3
    _geom_angle_site_symmetry_1
    _geom_angle_site_symmetry_3
    _geom_angle
    _geom_angle_publ_flag
    C2 O1 C7A . . 106.5(4) ?
    O2 C2 N3 . . 129.2(5) ?
    O2 C2 O1 . . 122.0(5) ?
    N3 C2 O1 . . 108.8(4) ?
    C2 N3 C4A . . 109.7(4) ?
    C2 N3 C8 . . 123.8(4) ?
    C4A N3 C8 . . 126.3(4) ?
    C4 C4A N3 . . 133.4(4) ?
    C4 C4A C7A . . 120.5(4) ?
    N3 C4A C7A . . 106.0(4) ?
    C4A C4 C5 . . 117.0(4) ?
    C4A C4 H4A . . 121.5 ?
    C5 C4 H4A . . 121.5 ?
    C4 C5 C6 . . 122.0(4) ?
    C4 C5 H5A . . 119.0 ?
    C6 C5 H5A . . 119.0 ?
    C7 C6 C5 . . 119.3(4) ?
    C7 C6 C15 . . 119.6(4) ?
    C5 C6 C15 . . 121.1(4) ?
    C7A C7 C6 . . 117.3(4) ?
    C7A C7 H7A . . 121.3 ?
    C6 C7 H7A . . 121.3 ?
    C7 C7A O1 . . 127.1(4) ?
    C7 C7A C4A . . 123.9(4) ?
    O1 C7A C4A . . 109.1(4) ?
    N3 C8 C9 . . 115.2(4) ?
    N3 C8 H8A . . 108.5 ?
    C9 C8 H8A . . 108.5 ?
    N3 C8 H8B . . 108.5 ?
    C9 C8 H8B . . 108.5 ?
    H8A C8 H8B . . 107.5 ?
    C10 C9 C14 . . 118.1(5) ?
    C10 C9 C8 . . 121.5(5) ?
    C14 C9 C8 . . 120.2(5) ?
    C11 C10 C9 . . 120.9(5) ?
    C11 C10 H10A . . 119.6 ?
    C9 C10 H10A . . 119.6 ?
    C12 C11 C10 . . 120.2(6) ?
    C12 C11 H11A . . 119.9 ?
    C10 C11 H11A . . 119.9 ?
    C13 C12 C11 . . 119.7(6) ?
    C13 C12 H12A . . 120.1 ?
    C11 C12 H12A . . 120.1 ?
    C12 C13 C14 . . 120.7(6) ?
    C12 C13 H13A . . 119.7 ?
    C14 C13 H13A . . 119.7 ?
    C13 C14 C9 . . 120.4(5) ?
    C13 C14 H14A . . 119.8 ?
    C9 C14 H14A . . 119.8 ?
    O3 C15 C6 . . 122.4(4) ?
    O3 C15 C16 . . 119.7(4) ?
    C6 C15 C16 . . 117.8(4) ?
    C21 C16 C17 . . 118.2(5) ?
    C21 C16 C15 . . 119.8(4) ?
    C17 C16 C15 . . 121.9(4) ?
    C18 C17 C16 . . 120.4(5) ?
    C18 C17 Cl1 . . 120.3(4) ?
    C16 C17 Cl1 . . 119.2(4) ?
    C19 C18 C17 . . 119.8(6) ?
    C19 C18 H18A . . 120.1 ?
    C17 C18 H18A . . 120.1 ?
    C18 C19 C20 . . 121.4(5) ?
    C18 C19 H19A . . 119.3 ?
    C20 C19 H19A . . 119.3 ?
    C19 C20 C21 . . 118.7(5) ?
    C19 C20 H20A . . 120.6 ?
    C21 C20 H20A . . 120.6 ?
    C16 C21 C20 . . 121.4(6) ?
    C16 C21 H21A . . 119.3 ?
    C20 C21 H21A . . 119.3 ?
loop_
    _geom_torsion_atom_site_label_1
    _geom_torsion_atom_site_label_2
    _geom_torsion_atom_site_label_3
    _geom_torsion_atom_site_label_4
    _geom_torsion_site_symmetry_1
    _geom_torsion_site_symmetry_2
    _geom_torsion_site_symmetry_3
    _geom_torsion_site_symmetry_4
    _geom_torsion
    _geom_torsion_publ_flag
    C7A O1 C2 O2 . . . . 179.0(4) ?
    C7A O1 C2 N3 . . . . 0.1(5) ?
    O2 C2 N3 C4A . . . . -179.8(5) ?
    O1 C2 N3 C4A . . . . -1.0(5) ?
    O2 C2 N3 C8 . . . . -5.2(8) ?
    O1 C2 N3 C8 . . . . 173.6(4) ?
    C2 N3 C4A C4 . . . . 178.8(5) ?
    C8 N3 C4A C4 . . . . 4.4(8) ?
    C2 N3 C4A C7A . . . . 1.5(5) ?
    C8 N3 C4A C7A . . . . -173.0(4) ?
    N3 C4A C4 C5 . . . . -176.3(4) ?
    C7A C4A C4 C5 . . . . 0.8(7) ?
    C4A C4 C5 C6 . . . . 0.5(6) ?
    C4 C5 C6 C7 . . . . -2.2(6) ?
    C4 C5 C6 C15 . . . . 178.9(4) ?
    C5 C6 C7 C7A . . . . 2.6(6) ?
    C15 C6 C7 C7A . . . . -178.6(4) ?
    C6 C7 C7A O1 . . . . 177.2(4) ?
    C6 C7 C7A C4A . . . . -1.3(7) ?
    C2 O1 C7A C7 . . . . -177.9(4) ?
    C2 O1 C7A C4A . . . . 0.8(5) ?
    C4 C4A C7A C7 . . . . -0.4(7) ?
    N3 C4A C7A C7 . . . . 177.4(4) ?
    C4 C4A C7A O1 . . . . -179.2(4) ?
    N3 C4A C7A O1 . . . . -1.4(5) ?
    C2 N3 C8 C9 . . . . 106.2(5) ?
    C4A N3 C8 C9 . . . . -80.1(6) ?
    N3 C8 C9 C10 . . . . -66.6(6) ?
    N3 C8 C9 C14 . . . . 118.2(5) ?
    C14 C9 C10 C11 . . . . 0.2(7) ?
    C8 C9 C10 C11 . . . . -175.1(4) ?
    C9 C10 C11 C12 . . . . -0.9(8) ?
    C10 C11 C12 C13 . . . . 0.3(9) ?
    C11 C12 C13 C14 . . . . 1.1(9) ?
    C12 C13 C14 C9 . . . . -1.8(9) ?
    C10 C9 C14 C13 . . . . 1.2(7) ?
    C8 C9 C14 C13 . . . . 176.5(5) ?
    C7 C6 C15 O3 . . . . -24.5(6) ?
    C5 C6 C15 O3 . . . . 154.4(4) ?
    C7 C6 C15 C16 . . . . 154.7(4) ?
    C5 C6 C15 C16 . . . . -26.4(6) ?
    O3 C15 C16 C21 . . . . -61.6(6) ?
    C6 C15 C16 C21 . . . . 119.1(5) ?
    O3 C15 C16 C17 . . . . 117.3(5) ?
    C6 C15 C16 C17 . . . . -62.0(5) ?
    C21 C16 C17 C18 . . . . -3.3(7) ?
    C15 C16 C17 C18 . . . . 177.8(4) ?
    C21 C16 C17 Cl1 . . . . 172.8(4) ?
    C15 C16 C17 Cl1 . . . . -6.1(6) ?
    C16 C17 C18 C19 . . . . 1.8(7) ?
    Cl1 C17 C18 C19 . . . . -174.2(4) ?
    C17 C18 C19 C20 . . . . 0.3(8) ?
    C18 C19 C20 C21 . . . . -0.9(8) ?
    C17 C16 C21 C20 . . . . 2.8(7) ?
    C15 C16 C21 C20 . . . . -178.3(4) ?
    C19 C20 C21 C16 . . . . -0.7(8) ?
loop_
    _geom_hbond_atom_site_label_D
    _geom_hbond_atom_site_label_H
    _geom_hbond_atom_site_label_A
    _geom_hbond_site_symmetry_A
    _geom_hbond_distance_DH
    _geom_hbond_distance_HA
    _geom_hbond_distance_DA
    _geom_hbond_angle_DHA
    _geom_hbond_publ_flag
    C14 H14A O2 1_545 0.93 2.590 3.266(8) 130 y
    C20 H20A O3 1_545 0.93 2.590 3.269(8) 130 y
    C11 H11A Cg1 4_566 0.93 2.92 3.474(7) 119 y
data_global
_journal_date_recd_electronic     2010-09-23
_journal_date_accepted     2010-11-09
_journal_name_full     'Acta Crystallographica, Section E'
_journal_year     2010
_journal_volume     66
_journal_issue     12
_journal_page_first     o3203
_journal_page_last     o3203
_journal_paper_category     QO
_journal_coeditor_code     JJ2063
_publ_contact_author_name     ' Yuldash Takhirov '
_publ_contact_author_address
;
Urgench State University named after Al-Khorezmiy
Kh. Olimjon Str., 14,
Urgench 220100, Uzbekistan
;
_publ_contact_author_email     'yuldash_78@mail.ru'
_publ_contact_author_fax     '+998 62 226 35 44'
_publ_contact_author_phone     '+998 62 226 61 66'
_publ_section_title
;
3-Benzyl-6-(2-chlorobenzoyl)-1,3-benzoxazol-2(3<i>H</i>)-one
;
loop_
    _publ_author_name
    _publ_author_address
    'Yuldash R. Takhirov'
;
   Urgench State University named after Al-Khorezmiy
   Kh. Olimjon Str. 14,
   Urgench 220100, Uzbekistan
;
    'Dilshod A. Dushamov'
;
   Urgench State University named after Al-Khorezmiy
   Kh. Olimjon Str. 14,
   Urgench 220100, Uzbekistan
;
    'Kambarali K. Turgunov'
;
   S. Yunusov Institute of the Chemistry of Plant Substances
   Academy of Sciences of Uzbekistan
   Mirzo Ulugbek Str. 77,
   Tashkent 100170, Uzbekistan
;
    'Nasirkhon S. Mukhamedov'
;
   S. Yunusov Institute of the Chemistry of Plant Substances
   Academy of Sciences of Uzbekistan
   Mirzo Ulugbek Str. 77,
   Tashkent 100170, Uzbekistan
;
    'Khusniddin M. Shakhidoyatov'
;
   S. Yunusov Institute of the Chemistry of Plant Substances
   Academy of Sciences of Uzbekistan
   Mirzo Ulugbek Str. 77,
   Tashkent 100170, Uzbekistan
;
