# Supplementary material for: 3-Benzyl-6-(2-chloro­benzo­yl)-1,3-benzoxazol-2(3H)-one
Source: Acta Crystallogr Sect E Struct Rep Online. 2010 Nov 17;66(Pt 12):o3203. doi: 10.1107/S1600536810046301 (PMC3011399; doi:10.1107/S1600536810046301)
Supplement: Supplementary file 2 [file e-66-o3203-Isup2.hkl]

# 
# h,k,l, Fc-squared, Fo-squared, sigma(Fo-squared) and status flag 
# 
data_I
_shelx_title ' BSB in P2(1)/n' 
_shelx_refln_list_code          4 
_shelx_F_calc_maximum      282.50 
_exptl_crystal_F_000       752.00 
_reflns_d_resolution_high  0.8407 
 
loop_ 
 _symmetry_equiv_pos_as_xyz 
 'x, y, z' 
 '-x+1/2, y+1/2, -z+1/2' 
 '-x, -y, -z' 
 'x-1/2, -y-1/2, z-1/2' 
 
_cell_length_a    13.3910 
_cell_length_b     7.3170 
_cell_length_c    18.6110 
_cell_angle_alpha  90.000 
_cell_angle_beta  109.720 
_cell_angle_gamma  90.000 
 
_shelx_F_squared_multiplier     1.000 
 
loop_ 
 _refln_index_h 
 _refln_index_k 
 _refln_index_l 
 _refln_F_squared_calc 
 _refln_F_squared_meas 
 _refln_F_squared_sigma 
 _refln_observed_status 
   2   0   0      137.71      205.95      6.90 o 
   4   0   0    79808.60    76639.73    282.06 o 
   6   0   0      331.92      372.43     14.56 o 
   8   0   0     6717.48     7388.04     66.07 o 
  10   0   0       22.84       37.25      9.50 o 
  12   0   0     1528.69     1767.49     45.38 o 
  14   0   0        4.73       15.10     11.50 o 
   1   1   0    10601.59     9920.24     32.35 o 
   2   1   0     2054.56     1948.45     17.55 o 
   3   1   0     5351.80     5371.22     35.03 o 
   4   1   0      596.11      561.44     14.87 o 
   5   1   0     2555.92     2686.34     32.27 o 
   6   1   0     1207.33     1291.05     25.14 o 
   7   1   0     1143.69     1233.18     27.52 o 
   8   1   0     1124.58     1149.63     28.67 o 
   9   1   0      273.80      308.05     17.40 o 
  10   1   0        0.80       -7.13      7.13 o 
  11   1   0      146.41      184.03     16.25 o 
  12   1   0      214.03      191.01     17.48 o 
  13   1   0      112.92      125.17     15.56 o 
  14   1   0       14.76        5.60     10.65 o 
   0   2   0     5794.12     5363.17     35.64 o 
   1   2   0      321.84      261.60      8.74 o 
   2   2   0      106.09       83.78      5.98 o 
   3   2   0     1382.71     1429.17     20.00 o 
   4   2   0     1761.83     1725.41     23.22 o 
   5   2   0       46.32       28.82      6.06 o 
   6   2   0        1.95       -1.30      5.29 o 
   7   2   0       24.07        9.50      6.29 o 
   8   2   0      675.26      710.37     23.30 o 
   9   2   0      121.59       90.29     11.11 o 
  10   2   0       82.03       57.18     10.96 o 
  11   2   0        8.32       -2.22      8.28 o 
  12   2   0       18.82       13.26      9.66 o 
  13   2   0        0.10       -9.04      9.04 o 
  14   2   0       19.12       14.18     11.27 o 
   1   3   0      478.29      439.73     12.80 o 
   2   3   0      977.63      867.80     16.79 o 
   3   3   0       36.32       44.92      5.83 o 
   4   3   0      200.25      186.33      9.50 o 
   5   3   0        5.27        1.46      4.98 o 
   6   3   0      796.39      782.26     20.39 o 
   7   3   0       42.54       39.63      7.51 o 
   8   3   0      427.44      469.70     19.55 o 
   9   3   0        8.81        9.58      7.51 o 
  10   3   0      322.14      332.04     19.55 o 
  11   3   0        3.85       13.03      9.12 o 
  12   3   0      184.99      199.59     17.94 o 
  13   3   0       11.43       13.80      9.50 o 
  14   3   0       17.59       34.87     12.95 o 
   0   4   0     1575.30     1646.69     28.51 o 
   1   4   0      331.07      310.42     12.65 o 
   2   4   0      117.08       99.87      7.97 o 
   3   4   0      234.06      225.50     11.11 o 
   4   4   0     1584.00     1617.95     27.44 o 
   5   4   0        1.72       13.80      5.21 o 
   6   4   0       48.45       44.76      7.59 o 
   7   4   0      129.32      114.36     10.65 o 
   8   4   0      364.20      399.64     18.01 o 
   9   4   0       88.76      100.25     11.73 o 
  10   4   0       17.13       16.94      8.20 o 
  11   4   0       10.08        5.75      8.43 o 
  12   4   0       77.96       78.41     13.26 o 
  13   4   0        1.75        7.59     10.12 o 
   1   5   0        4.14       -3.37      4.75 o 
   2   5   0     1174.98      986.45     23.22 o 
   3   5   0        0.84        1.23      4.83 o 
   4   5   0       53.95       54.96      7.82 o 
   5   5   0       84.32       83.39      8.89 o 
   6   5   0      120.22      103.86     10.19 o 
   7   5   0       56.14       51.05      8.43 o 
   8   5   0        0.24       -0.84      6.13 o 
   9   5   0       23.78       31.73      8.66 o 
  10   5   0       57.87       77.18     12.19 o 
  11   5   0        0.50        3.68      8.12 o 
  12   5   0       25.22       28.67     11.19 o 
   0   6   0      322.19      331.73     18.17 o 
   1   6   0      124.73       85.08     10.12 o 
   2   6   0      128.53      109.15     10.50 o 
   3   6   0      616.90      576.39     20.85 o 
   4   6   0       94.82      101.56     10.27 o 
   5   6   0        4.33        3.37      6.29 o 
   6   6   0        1.44        4.29      6.06 o 
   7   6   0      120.11      112.60     11.88 o 
   8   6   0        1.67        5.37      6.21 o 
   9   6   0       12.88       12.72      7.82 o 
  10   6   0       24.55       23.84      9.50 o 
   1   7   0        6.15       10.04      7.36 o 
   2   7   0       50.30       26.14      8.05 o 
   3   7   0       26.87       20.39      7.74 o 
   4   7   0       34.21       36.25      8.20 o 
   5   7   0       71.67       69.29     10.27 o 
   6   7   0        1.75       -3.99      6.21 o 
   7   7   0        1.10       -2.07      6.52 o 
   8   7   0        1.39       -3.45      6.13 o 
 -15   0   1       12.30       -6.21     11.50 o 
 -13   0   1       38.98       18.24     11.34 o 
 -11   0   1      393.40      506.26     24.53 o 
  -9   0   1     1076.14     1243.83     31.35 o 
  -7   0   1      848.47      857.84     22.92 o 
  -5   0   1     4615.38     4937.55     42.31 o 
  -3   0   1      904.05      830.63     14.95 o 
  -1   0   1     3798.74     3408.51     15.64 o 
   1   0   1      104.28      105.08      3.45 o 
   3   0   1    28934.95    28076.71     85.92 o 
   5   0   1       48.29       24.68      6.52 o 
   7   0   1     7606.73     8379.94     68.52 o 
   9   0   1      275.95      226.19     15.18 o 
  11   0   1     2095.35     2332.99     49.51 o 
  13   0   1       15.92       22.99     11.19 o 
 -15   1   1       26.48       20.39     12.57 o 
 -14   1   1       39.00       27.29     12.11 o 
 -13   1   1      188.20      132.45     17.32 o 
 -12   1   1        0.24        4.22      8.58 o 
 -11   1   1      210.28      231.48     17.71 o 
 -10   1   1      211.87      209.25     15.48 o 
  -9   1   1     1590.99     1750.93     36.33 o 
  -8   1   1      526.40      562.82     20.92 o 
  -7   1   1     1373.28     1484.97     29.51 o 
  -6   1   1     1797.74     1904.99     29.66 o 
  -5   1   1     9968.51    10153.25     60.32 o 
  -4   1   1     1233.66     1320.33     20.62 o 
  -3   1   1     1620.65     1617.11     19.55 o 
  -2   1   1     8696.74     8303.52     35.56 o 
  -1   1   1     1884.99     1909.13     16.71 o 
   0   1   1      185.56      195.45      6.44 o 
   1   1   1     5724.45     5508.57     25.14 o 
   2   1   1      281.93      248.26      7.43 o 
   3   1   1     6058.32     6141.83     37.56 o 
   4   1   1      507.79      515.99     14.49 o 
   5   1   1        0.30        4.98      5.75 o 
   6   1   1       29.30       22.46      6.44 o 
   7   1   1      428.82      500.28     19.24 o 
   8   1   1      535.31      420.41     18.93 o 
   9   1   1       27.13       46.60     10.04 o 
  10   1   1      216.13      167.09     15.48 o 
  11   1   1        1.20       -2.38      8.05 o 
  12   1   1       76.00       67.45     12.88 o 
  13   1   1        0.21        1.84      9.89 o 
  14   1   1        9.97       14.79     11.04 o 
 -14   2   1        0.52        7.13      9.66 o 
 -13   2   1       93.26      110.68     15.48 o 
 -12   2   1        2.11       16.02      9.96 o 
 -11   2   1        4.01        7.20      9.20 o 
 -10   2   1        7.71        6.52      7.82 o 
  -9   2   1      372.32      428.15     20.54 o 
  -8   2   1       28.94       25.22      7.51 o 
  -7   2   1       55.67       44.15      8.28 o 
  -6   2   1       93.58      117.88      9.73 o 
  -5   2   1     1356.09     1423.73     24.37 o 
  -4   2   1      276.42      283.67     11.50 o 
  -3   2   1     2069.18     2069.63     24.07 o 
  -2   2   1       55.43       83.24      7.05 o 
  -1   2   1       79.81       86.46      7.74 o 
   0   2   1      248.51      229.02      9.43 o 
   1   2   1      563.24      514.30     11.57 o 
   2   2   1        1.10        4.60      4.14 o 
   3   2   1     1173.80     1172.71     17.94 o 
   4   2   1       43.28       44.15      6.06 o 
   5   2   1        7.14       -4.91      4.91 o 
   6   2   1        6.93        9.66      5.67 o 
   7   2   1        9.90       -2.53      5.98 o 
   8   2   1        2.14       -2.61      6.44 o 
   9   2   1      327.04      272.79     16.79 o 
  10   2   1        7.77       -1.23      7.97 o 
  11   2   1        7.39       11.04      8.74 o 
  12   2   1        0.89        5.98      9.35 o 
  13   2   1       69.65       87.15     15.02 o 
  14   2   1        1.23        6.52     10.58 o 
 -14   3   1        9.10       13.34     11.42 o 
 -13   3   1       15.14       18.63     10.27 o 
 -12   3   1       12.13       -2.91      8.97 o 
 -11   3   1        0.16       -1.61      8.66 o 
 -10   3   1      167.19      190.47     16.17 o 
  -9   3   1      699.68      738.04     26.14 o 
  -8   3   1        3.71        3.83      6.97 o 
  -7   3   1      465.00      492.61     19.39 o 
  -6   3   1     1117.46     1231.80     26.52 o 
  -5   3   1     2533.78     2755.47     36.41 o 
  -4   3   1        0.57        2.68      5.06 o 
  -3   3   1     1728.67     1825.43     27.21 o 
  -2   3   1      912.87     1006.99     21.61 o 
  -1   3   1     1726.05     1739.97     27.59 o 
   0   3   1       29.17       35.03      6.82 o 
   1   3   1      696.91      686.91     16.33 o 
   2   3   1     1427.51     1440.43     21.61 o 
   3   3   1     2307.67     2305.25     28.21 o 
   4   3   1        3.08        2.22      4.52 o 
   5   3   1      231.25      244.12     11.34 o 
   6   3   1      718.18      766.24     20.69 o 
   7   3   1      522.76      571.33     19.70 o 
   8   3   1        9.67       -0.77      6.36 o 
   9   3   1      360.26      369.06     19.16 o 
  10   3   1       19.18       11.42      8.43 o 
  11   3   1        4.36        2.53      8.58 o 
  12   3   1        7.52        6.90      9.12 o 
  13   3   1        0.00       -8.43      8.43 o 
 -13   4   1       11.15        1.15      9.73 o 
 -12   4   1       28.50       27.75     10.88 o 
 -11   4   1        3.61        4.83      9.89 o 
 -10   4   1       42.27       55.34     10.88 o 
  -9   4   1       43.54       38.55      9.96 o 
  -8   4   1        6.82       15.79      7.36 o 
  -7   4   1      124.48      126.70     11.96 o 
  -6   4   1        0.67       -1.23      5.67 o 
  -5   4   1      266.69      283.44     14.10 o 
  -4   4   1       18.96       21.15      6.29 o 
  -3   4   1      558.18      551.32     18.63 o 
  -2   4   1       23.09       39.40      8.28 o 
  -1   4   1      434.16      570.87     19.70 o 
   0   4   1      745.16      827.79     21.46 o 
   1   4   1      217.77      182.73     10.73 o 
   2   4   1       77.94       58.71      6.67 o 
   3   4   1      402.58      418.57     14.26 o 
   4   4   1      116.24      102.78      8.58 o 
   5   4   1      461.39      372.51     14.95 o 
   6   4   1       51.09       49.97      7.51 o 
   7   4   1      882.62      771.53     23.53 o 
   8   4   1       37.69       32.04      8.12 o 
   9   4   1      161.04      139.34     13.34 o 
  10   4   1       27.55       23.07      9.04 o 
  11   4   1      106.41      112.37     14.18 o 
  12   4   1       10.51       -6.44      6.44 o 
  13   4   1       65.00       38.09     12.72 o 
 -12   5   1        0.10        4.22     10.42 o 
 -11   5   1       11.78       14.72      9.89 o 
 -10   5   1        0.85       -3.60      7.89 o 
  -9   5   1        1.36        8.35      9.12 o 
  -8   5   1        1.32        6.90      6.97 o 
  -7   5   1       15.19        6.67      7.82 o 
  -6   5   1       55.25       56.03      9.81 o 
  -5   5   1       56.72       52.58      8.66 o 
  -4   5   1      152.67      129.15     11.73 o 
  -3   5   1       85.28      100.10     11.11 o 
  -2   5   1       18.91       31.12      9.27 o 
  -1   5   1        2.49       12.88      7.20 o 
   0   5   1      103.89      104.78     10.35 o 
   1   5   1        7.17        8.43      5.75 o 
   2   5   1      170.16      155.98     11.11 o 
   3   5   1        8.98        6.59      5.21 o 
   4   5   1       26.04       19.24      5.90 o 
   5   5   1       10.21       -1.92      4.75 o 
   6   5   1      441.82      452.76     18.55 o 
   7   5   1        0.38       -1.46      5.29 o 
   8   5   1       17.45       17.55      7.20 o 
   9   5   1       20.62       30.12      8.66 o 
  10   5   1       17.13       18.70      8.43 o 
  11   5   1        2.44       -2.91      7.36 o 
  12   5   1        2.38        4.06      8.81 o 
 -11   6   1        9.97       13.49     10.35 o 
 -10   6   1       11.37       14.79     10.19 o 
  -9   6   1        2.85       12.03      8.89 o 
  -8   6   1      114.10      101.71     13.41 o 
  -7   6   1      127.56      136.82     13.80 o 
  -6   6   1      288.99      265.05     16.94 o 
  -5   6   1       10.59       25.83      8.35 o 
  -4   6   1      195.08      211.47     16.33 o 
  -3   6   1      171.28      174.60     16.40 o 
  -2   6   1        8.31       12.80      8.66 o 
  -1   6   1      129.15      149.46     13.95 o 
   0   6   1      379.97      373.89     18.86 o 
   1   6   1       40.31       52.96      9.12 o 
   2   6   1        3.26        9.81      6.59 o 
   3   6   1       66.29       48.06      8.12 o 
   4   6   1       33.62       25.60      7.43 o 
   5   6   1      127.77      133.21     11.80 o 
   6   6   1       15.76        9.96      6.59 o 
   7   6   1        3.36       -2.99      6.06 o 
   8   6   1       28.70       34.95      8.43 o 
   9   6   1       13.08       13.34      7.28 o 
  10   6   1       25.11       20.62      9.50 o 
  -9   7   1        2.93        3.45      9.27 o 
  -8   7   1        5.95       22.00      9.50 o 
  -7   7   1       23.83       18.32      8.89 o 
  -6   7   1       73.86       53.88     10.88 o 
  -5   7   1        9.25       -6.74      6.74 o 
  -4   7   1        1.32        0.23      8.20 o 
  -3   7   1       51.84       79.10     14.56 o 
  -2   7   1      252.53      308.89     22.07 o 
  -1   7   1       13.84        0.69      8.28 o 
   0   7   1       64.42       42.62     10.12 o 
   1   7   1       19.03       29.20      8.05 o 
   2   7   1       16.56       22.92      8.20 o 
   3   7   1       37.49       40.16      8.74 o 
   4   7   1        4.85        8.43      6.90 o 
   5   7   1       51.75       17.32      7.66 o 
   6   7   1       27.85       34.72      8.35 o 
   7   7   1       14.61       16.63      8.12 o 
   8   7   1       21.17       22.76      8.43 o 
  -6   8   1        5.34       -6.13      7.20 o 
  -5   8   1        8.38       16.71      9.89 o 
  -4   8   1        0.15       22.53     11.80 o 
  -3   8   1        2.21       -4.68     10.35 o 
  -2   8   1        1.09       -7.59      7.59 o 
  -1   8   1       34.39       43.77     12.11 o 
 -14   0   2       16.14       32.73     12.57 o 
 -12   0   2      186.83      261.83     20.16 o 
 -10   0   2      110.49      156.13     14.64 o 
  -8   0   2       19.96       10.19      7.89 o 
  -6   0   2      124.79       29.43      7.82 o 
  -4   0   2      299.30      295.94     12.72 o 
  -2   0   2     1054.80      978.79     12.65 o 
   0   0   2      270.22      249.03      6.13 o 
   2   0   2    23090.71    22435.08     59.40 o 
   4   0   2     1454.47     1364.94     21.69 o 
   6   0   2     2970.36     3168.76     39.55 o 
   8   0   2       52.08       43.77      9.12 o 
  10   0   2        4.97        4.98      7.89 o 
  12   0   2        1.42        5.98      9.66 o 
  14   0   2       83.09       49.05     13.87 o 
 -15   1   2        2.46       10.27     10.88 o 
 -14   1   2        9.36       22.00     11.34 o 
 -13   1   2        8.39        1.84      9.73 o 
 -12   1   2      134.14      155.52     16.63 o 
 -11   1   2       47.42       36.25     10.73 o 
 -10   1   2      119.64      128.61     13.26 o 
  -9   1   2        0.29        3.14      7.66 o 
  -8   1   2      112.43      130.15     11.80 o 
  -7   1   2        2.08       15.25      7.05 o 
  -6   1   2      246.59      314.56     13.57 o 
  -5   1   2      440.63      554.47     15.79 o 
  -4   1   2     1282.77     1238.93     20.16 o 
  -3   1   2        2.24       -4.68      4.68 o 
  -2   1   2    10088.71     9460.51     39.01 o 
  -1   1   2     1637.32     1673.52     16.79 o 
   0   1   2      960.47      896.77     12.80 o 
   1   1   2     2558.57     2451.95     19.47 o 
   2   1   2       88.08       73.35      5.14 o 
   3   1   2      330.49      302.37      9.43 o 
   4   1   2      894.80     1053.52     19.70 o 
   5   1   2      234.86      282.91     12.72 o 
   6   1   2       55.68       87.22      9.27 o 
   7   1   2       46.71       34.41      8.35 o 
   8   1   2      110.33      141.49     12.88 o 
   9   1   2       10.90       19.70      8.81 o 
  10   1   2       21.53        9.66      8.74 o 
  11   1   2        0.01        4.22      8.97 o 
  12   1   2      240.19      187.10     17.86 o 
  13   1   2       20.98        2.53     10.19 o 
  14   1   2        9.37        9.20     10.96 o 
 -15   2   2       10.58       27.44     12.11 o 
 -14   2   2        2.01       -9.66      9.66 o 
 -13   2   2       11.36       -4.52      9.12 o 
 -12   2   2      116.46      131.53     15.48 o 
 -11   2   2      259.59      257.61     18.40 o 
 -10   2   2        6.88       12.03      8.12 o 
  -9   2   2      209.70      215.61     15.10 o 
  -8   2   2      296.73      321.00     16.25 o 
  -7   2   2      495.51      482.04     18.32 o 
  -6   2   2      504.32      493.69     16.79 o 
  -5   2   2     1190.58     1184.51     22.61 o 
  -4   2   2     3098.42     3328.72     33.42 o 
  -3   2   2     1452.67     1332.21     20.69 o 
  -2   2   2       51.13       40.39      6.59 o 
  -1   2   2      248.03      243.82     10.81 o 
   0   2   2     2454.23     2342.34     24.99 o 
   1   2   2     1632.47     1604.31     19.70 o 
   2   2   2        8.49        3.91      4.22 o 
   3   2   2      992.04      996.19     16.63 o 
   4   2   2      212.27      172.07      8.66 o 
   5   2   2       15.15        9.66      5.21 o 
   6   2   2        3.07        2.53      5.29 o 
   7   2   2      235.28      234.62     13.49 o 
   8   2   2       87.87       81.94     10.81 o 
   9   2   2       12.51        6.59      7.74 o 
  10   2   2        0.07        0.84      8.28 o 
  11   2   2       33.24       37.40     11.04 o 
  12   2   2        3.06        3.22      8.81 o 
  13   2   2        0.07       -1.15      9.43 o 
  14   2   2        2.24        1.92     10.19 o 
 -14   3   2        6.32       -8.05     10.50 o 
 -13   3   2       27.02       12.95     10.50 o 
 -12   3   2       85.29       90.37     13.34 o 
 -11   3   2       18.05       24.99      9.89 o 
 -10   3   2      158.00      177.44     15.71 o 
  -9   3   2       46.78       37.48      9.66 o 
  -8   3   2       61.96       60.24      9.66 o 
  -7   3   2      281.29      180.04     12.95 o 
  -6   3   2      292.25      276.77     13.80 o 
  -5   3   2       79.12      104.16      9.35 o 
  -4   3   2      140.14      149.54     10.04 o 
  -3   3   2     2186.05     2237.87     30.97 o 
  -2   3   2       48.91       21.00      7.13 o 
  -1   3   2       83.37       68.98      8.51 o 
   0   3   2     2536.09     2628.09     31.89 o 
   1   3   2     3637.46     3656.16     35.41 o 
   2   3   2      310.26      295.86     10.88 o 
   3   3   2      157.69      169.39      8.97 o 
   4   3   2      450.38      482.57     14.64 o 
   5   3   2     1121.32     1151.47     22.84 o 
   6   3   2        4.98        3.76      5.21 o 
   7   3   2       10.34       15.94      6.44 o 
   8   3   2      152.18      162.34     12.65 o 
   9   3   2       99.30      116.35     12.42 o 
  10   3   2        3.08        3.30      7.59 o 
  11   3   2        4.31        0.92      8.89 o 
  12   3   2       86.59       70.59     13.18 o 
  13   3   2        2.29        3.99     10.73 o 
 -13   4   2       15.11       21.31     11.42 o 
 -12   4   2        0.50       -9.04      9.04 o 
 -11   4   2       27.54       12.88      9.73 o 
 -10   4   2      108.49      127.69     14.26 o 
  -9   4   2       16.69       17.71      8.89 o 
  -8   4   2       41.25       35.56      8.58 o 
  -7   4   2        6.64        5.52      6.59 o 
  -6   4   2       13.31        4.45      6.06 o 
  -5   4   2       17.98       23.91      6.97 o 
  -4   4   2       51.25       62.85      8.97 o 
  -3   4   2      213.00      243.51     14.49 o 
  -2   4   2      434.84      463.10     19.24 o 
  -1   4   2       62.78       72.36      9.27 o 
   0   4   2      609.06      660.85     19.62 o 
   1   4   2      114.82      101.10      8.97 o 
   2   4   2       80.21       78.33      7.43 o 
   3   4   2       20.83       22.84      5.67 o 
   4   4   2      133.48      127.62      8.74 o 
   5   4   2        4.02        2.22      4.91 o 
   6   4   2        3.62       -1.46      5.06 o 
   7   4   2       91.64       88.83      9.89 o 
   8   4   2      120.84      136.97     12.11 o 
   9   4   2       12.90       21.31      8.28 o 
  10   4   2        7.66        0.15      7.66 o 
  11   4   2        8.52        2.07      8.35 o 
  12   4   2       26.22       29.51     11.65 o 
 -12   5   2        1.07       11.65     10.81 o 
 -11   5   2        0.56       -8.66      9.12 o 
 -10   5   2      100.12      105.39     14.10 o 
  -9   5   2        0.05       17.78      8.43 o 
  -8   5   2        5.14       -6.67      7.20 o 
  -7   5   2       30.10       52.43      9.20 o 
  -6   5   2      487.59      582.37     23.45 o 
  -5   5   2      188.52      191.39     14.26 o 
  -4   5   2        5.49        9.81      7.74 o 
  -3   5   2        6.59       19.55      8.35 o 
  -2   5   2      646.36      714.43     26.14 o 
  -1   5   2       45.73       49.59      8.97 o 
   0   5   2      188.95      175.75     12.57 o 
   1   5   2       12.36        3.99      5.44 o 
   2   5   2      490.72      447.24     17.40 o 
   3   5   2      144.46      116.43      9.81 o 
   4   5   2        7.90        5.44      5.37 o 
   5   5   2       31.29       26.14      6.06 o 
   6   5   2      441.76      455.29     18.70 o 
   7   5   2       12.89       14.26      6.13 o 
   8   5   2       64.72       82.24     10.35 o 
   9   5   2       10.08       -5.06      6.21 o 
  10   5   2       14.13       21.38      8.51 o 
  11   5   2       12.69       22.53      8.81 o 
 -11   6   2        5.51       -2.84      9.73 o 
 -10   6   2       88.49       99.34     14.87 o 
  -9   6   2        1.10       -1.46      8.66 o 
  -8   6   2        1.01        4.14      7.89 o 
  -7   6   2       29.31       25.75      9.81 o 
  -6   6   2        7.23       -4.29      7.36 o 
  -5   6   2        9.36       -0.61      8.43 o 
  -4   6   2        0.95       -4.83      7.97 o 
  -3   6   2      103.29      114.59     14.03 o 
  -2   6   2       14.59       -7.82      7.82 o 
  -1   6   2       81.21      113.51     13.26 o 
   0   6   2      392.81      384.62     19.16 o 
   1   6   2      106.10      102.63     11.19 o 
   2   6   2       33.49       13.64      6.67 o 
   3   6   2      183.38      185.18     13.18 o 
   4   6   2       38.05       29.97      7.97 o 
   5   6   2      175.25      154.14     12.19 o 
   6   6   2        1.61        4.45      5.67 o 
   7   6   2        2.09        4.98      6.52 o 
   8   6   2        0.17       -5.52      5.52 o 
   9   6   2        5.04       15.71      7.82 o 
  10   6   2       17.85       27.59     10.04 o 
  -9   7   2       23.67       15.18     11.11 o 
  -8   7   2        0.72        3.91      9.81 o 
  -7   7   2        8.79        8.05      8.97 o 
  -6   7   2      164.05      188.94     18.47 o 
  -5   7   2       22.91       32.58     11.50 o 
  -4   7   2       46.33       54.19     12.72 o 
  -3   7   2       21.25       32.35     11.42 o 
  -2   7   2       74.74       78.41     13.03 o 
  -1   7   2       62.27       29.82     10.58 o 
   0   7   2        5.48        5.83      8.28 o 
   1   7   2       30.16       32.27      9.50 o 
   2   7   2       19.37       12.34      7.51 o 
   3   7   2        0.17        8.97      6.29 o 
   4   7   2       63.79       55.03      9.89 o 
   5   7   2       10.98       -3.22      6.52 o 
   6   7   2       28.92       25.14      8.28 o 
   7   7   2        0.44       12.72      6.59 o 
   8   7   2       37.39       31.50      9.89 o 
  -6   8   2        4.93       16.17     11.96 o 
  -5   8   2        3.45        2.45     10.88 o 
  -4   8   2       25.76        9.89     11.96 o 
  -3   8   2        0.35       -2.45      9.66 o 
  -2   8   2        4.01       19.55     10.19 o 
  -1   8   2        8.71        0.69      8.89 o 
 -15   0   3       16.90       28.90     12.88 o 
 -13   0   3      235.60      261.52     21.31 o 
 -11   0   3      147.19      171.84     15.94 o 
  -9   0   3      971.26      960.93     27.67 o 
  -7   0   3     1087.93     1026.92     23.91 o 
  -5   0   3     4062.67     4188.47     38.55 o 
  -3   0   3    15634.93    13638.33     56.18 o 
  -1   0   3     3036.15     2996.53     20.85 o 
   1   0   3     1927.69     1935.35     19.55 o 
   3   0   3     1336.96     1339.41     17.17 o 
   5   0   3     2983.46     3116.10     36.94 o 
   7   0   3      162.14      166.94     12.34 o 
   9   0   3     1687.55     2042.58     40.78 o 
  11   0   3       50.97       44.53     11.19 o 
  13   0   3      352.33      457.28     27.21 o 
 -15   1   3       35.68       69.52     14.79 o 
 -14   1   3       11.53        0.15     10.27 o 
 -13   1   3        4.70       14.33      9.96 o 
 -12   1   3        0.77        3.22      8.74 o 
 -11   1   3      346.13      383.01     21.08 o 
 -10   1   3      328.49      366.68     19.01 o 
  -9   1   3      262.45      187.10     13.87 o 
  -8   1   3        0.67        0.46      6.52 o 
  -7   1   3       71.74       70.06      8.89 o 
  -6   1   3      356.71      419.72     14.95 o 
  -5   1   3       74.58       21.31      6.36 o 
  -4   1   3        0.06        7.74      5.21 o 
  -3   1   3      191.64      212.93      8.51 o 
  -2   1   3     1080.34     1120.81     15.02 o 
  -1   1   3     5553.16     5309.75     31.20 o 
   0   1   3      844.45      866.96     14.33 o 
   1   1   3       72.00       66.61      6.06 o 
   2   1   3      205.61      200.28      7.89 o 
   3   1   3     2187.10     2090.33     21.84 o 
   4   1   3      134.35      145.48      8.66 o 
   5   1   3       13.59       19.39      6.44 o 
   6   1   3        0.01       12.57      6.59 o 
   7   1   3      316.50      335.33     16.86 o 
   8   1   3        0.20       10.35      7.74 o 
   9   1   3       19.12       34.72      9.81 o 
  10   1   3       70.38      101.71     12.72 o 
  11   1   3      229.67      289.04     20.69 o 
  12   1   3       27.69       41.62     12.34 o 
  13   1   3       36.17       39.70     12.88 o 
  14   1   3       19.45       39.01     12.80 o 
 -15   2   3       27.36       15.79     12.26 o 
 -14   2   3        3.93        9.20     10.19 o 
 -13   2   3       91.97       89.60     14.33 o 
 -12   2   3        0.09        0.92      8.74 o 
 -11   2   3      176.80      201.20     16.63 o 
 -10   2   3        8.01        3.45      7.66 o 
  -9   2   3      140.49      166.86     13.87 o 
  -8   2   3      477.33      487.25     19.09 o 
  -7   2   3      439.56      386.23     16.17 o 
  -6   2   3       50.94       73.50      8.51 o 
  -5   2   3      239.02      226.57     11.34 o 
  -4   2   3     2175.71     2226.07     27.67 o 
  -3   2   3     2619.50     2581.56     28.13 o 
  -2   2   3      107.55       99.26      7.97 o 
  -1   2   3      924.58      908.12     17.78 o 
   0   2   3     5424.93     5693.90     39.70 o 
   1   2   3     2069.72     2127.35     24.14 o 
   2   2   3       53.48       49.59      5.60 o 
   4   2   3     2351.17     2588.38     28.67 o 
   5   2   3     3010.25     3055.63     34.87 o 
   6   2   3        1.86       -0.54      5.37 o 
   7   2   3      508.79      497.14     19.24 o 
   8   2   3      210.24      200.82     14.18 o 
   9   2   3      544.44      573.63     23.76 o 
  10   2   3       20.10       14.18      8.66 o 
  11   2   3       36.09       49.13     12.03 o 
  12   2   3       22.26       15.18     10.50 o 
  13   2   3       70.83       90.44     15.87 o 
 -14   3   3        1.11        5.83     10.65 o 
 -13   3   3        4.63        3.07     10.42 o 
 -12   3   3       74.32       83.55     13.87 o 
 -11   3   3       56.87       31.04     10.96 o 
 -10   3   3        4.77       -2.61      7.74 o 
  -9   3   3      150.41       47.44     10.42 o 
  -8   3   3      303.56      296.55     16.40 o 
  -7   3   3      417.36      515.22     19.55 o 
  -6   3   3      108.48      122.33      9.96 o 
  -5   3   3      561.79      574.09     18.01 o 
  -4   3   3      172.86      158.74     10.81 o 
  -3   3   3     1936.04     2270.68     32.12 o 
  -2   3   3      345.93      373.50     14.87 o 
  -1   3   3      749.04      693.58     19.16 o 
   0   3   3      824.92      812.77     19.32 o 
   1   3   3      491.53      482.88     14.41 o 
   2   3   3       35.14       16.40      4.91 o 
   3   3   3     2410.93     2294.06     28.28 o 
   4   3   3      119.13       99.72      7.59 o 
   5   3   3        4.42        5.29      4.91 o 
   6   3   3       30.68       31.04      6.36 o 
   7   3   3      615.03      569.41     19.62 o 
   8   3   3       29.53       25.37      8.05 o 
   9   3   3       31.09       29.51      8.89 o 
  10   3   3        1.18        2.38      8.05 o 
  11   3   3        0.26       -3.22      8.58 o 
  12   3   3        6.45       11.50     10.04 o 
  13   3   3        0.96        8.66     10.27 o 
 -13   4   3       49.91       54.88     13.49 o 
 -12   4   3       53.88       51.81     12.65 o 
 -11   4   3      139.69      160.19     16.63 o 
 -10   4   3      253.65      189.47     16.40 o 
  -9   4   3      104.34      114.66     12.95 o 
  -8   4   3        1.96       -1.46      6.82 o 
  -7   4   3      312.97      308.28     17.17 o 
  -6   4   3      779.49      876.62     25.75 o 
  -5   4   3       30.19       10.19      6.67 o 
  -4   4   3       38.20        5.21      7.20 o 
  -3   4   3     1467.96     1447.64     31.12 o 
  -2   4   3      412.98      457.35     18.47 o 
  -1   4   3      164.27      158.20     12.11 o 
   0   4   3      289.10      351.35     15.33 o 
   1   4   3     1630.35     1787.95     29.82 o 
   2   4   3     1021.00     1070.07     22.07 o 
   3   4   3      359.60      341.69     13.64 o 
   4   4   3        5.43       14.79      5.06 o 
   5   4   3      152.50      104.70      8.97 o 
   6   4   3      281.44      308.89     14.79 o 
   7   4   3      129.97       91.82      9.96 o 
   8   4   3        4.97       13.87      6.74 o 
   9   4   3      198.98      178.05     14.10 o 
  10   4   3        0.09       -6.59      6.59 o 
  11   4   3       76.80       83.62     13.57 o 
  12   4   3        6.41       24.45      9.96 o 
 -12   5   3        0.00       -8.74      8.74 o 
 -11   5   3        3.56        3.68      9.27 o 
 -10   5   3       12.28       22.46      9.89 o 
  -9   5   3       15.89       14.41      9.20 o 
  -8   5   3       35.32       22.76      9.43 o 
  -7   5   3      105.33      118.04     12.65 o 
  -6   5   3        2.21       -0.15      6.52 o 
  -5   5   3      704.50      762.95     26.37 o 
  -4   5   3       45.03       29.82      8.97 o 
  -3   5   3       41.56       42.62     10.19 o 
  -2   5   3       16.70       19.55      8.12 o 
  -1   5   3      747.24      891.79     25.98 o 
   0   5   3       30.98       32.88      7.28 o 
   1   5   3        0.51       -2.38      5.44 o 
   2   5   3       71.02       78.10      8.89 o 
   3   5   3      364.42      352.19     15.64 o 
   4   5   3       82.50       54.11      7.74 o 
   5   5   3        4.08       -4.75      4.75 o 
   6   5   3        2.44        2.61      5.37 o 
   7   5   3      132.00      138.20     11.88 o 
   8   5   3        4.83        7.05      6.13 o 
   9   5   3       71.72       60.70     10.58 o 
  10   5   3       12.40       15.25      8.35 o 
  11   5   3       30.93       44.15     11.19 o 
 -11   6   3      124.80      122.10     17.40 o 
 -10   6   3       13.49       46.22     11.11 o 
  -9   6   3       42.19       40.62     11.42 o 
  -8   6   3        2.30       -7.74      7.74 o 
  -7   6   3      606.32      737.35     30.35 o 
  -6   6   3      261.83      251.10     18.86 o 
  -5   6   3       24.57       13.80      9.43 o 
  -4   6   3      272.47      299.77     20.77 o 
  -3   6   3      927.13     1010.52     34.26 o 
  -2   6   3      114.74      126.24     14.49 o 
  -1   6   3      226.87      210.09     16.56 o 
   0   6   3      209.12      218.14     15.18 o 
   1   6   3      366.48      345.45     18.17 o 
   2   6   3      422.34      435.66     19.32 o 
   3   6   3       29.96       37.94      7.82 o 
   4   6   3        0.84       -4.83      4.83 o 
   5   6   3       94.64       96.50     10.27 o 
   6   6   3      271.79      292.72     16.10 o 
   7   6   3        2.62       -1.76      5.67 o 
   8   6   3        9.20        3.60      7.28 o 
   9   6   3       60.17       52.35     10.88 o 
  -9   7   3        0.13        0.00      9.43 o 
  -8   7   3       57.32       69.14     14.10 o 
  -7   7   3        4.05       -7.59      8.28 o 
  -6   7   3        0.19        5.98      9.96 o 
  -5   7   3        3.64       -5.14     10.04 o 
  -4   7   3       69.59       57.79     13.41 o 
  -3   7   3      280.10      340.08     22.76 o 
  -2   7   3        2.66       14.87      8.81 o 
  -1   7   3       18.94       20.77      8.97 o 
   0   7   3      222.52      237.61     17.48 o 
   1   7   3      259.88      218.29     16.63 o 
   2   7   3       13.10       22.15      7.74 o 
   3   7   3       94.57      117.35     12.19 o 
   4   7   3       21.90        0.54      5.60 o 
   5   7   3       57.38       50.43      9.04 o 
   6   7   3        1.58       -0.92      6.36 o 
   7   7   3       24.02        7.28      7.43 o 
  -6   8   3        0.02       -6.59     10.04 o 
  -5   8   3       12.85       37.48     12.57 o 
  -4   8   3        6.56        1.99     11.11 o 
  -3   8   3        9.11        5.52     10.65 o 
  -2   8   3        1.25        7.66      9.73 o 
  -1   8   3        7.50        6.36      9.35 o 
 -14   0   4       20.67       23.61     11.34 o 
 -12   0   4        5.39       -4.98      9.04 o 
 -10   0   4        3.03       -0.31      7.97 o 
  -8   0   4      586.33      575.16     21.15 o 
  -6   0   4     2074.62     1989.69     31.50 o 
  -4   0   4      525.48      516.99     15.02 o 
  -2   0   4    12344.32    11150.36     48.67 o 
   0   0   4      422.19      506.03     12.57 o 
   2   0   4     9424.68     9004.23     49.90 o 
   4   0   4        0.18        1.23      3.99 o 
   6   0   4     1075.37     1192.56     25.60 o 
   8   0   4      274.22      281.07     16.94 o 
  10   0   4       38.00       23.22      9.43 o 
  12   0   4        0.48       10.04     10.50 o 
 -15   1   4       23.89       46.07     12.72 o 
 -14   1   4      131.74      127.77     17.09 o 
 -13   1   4        0.40       -1.99      8.74 o 
 -12   1   4        1.26        2.07      8.51 o 
 -11   1   4        0.11       -1.99      8.28 o 
 -10   1   4      276.13      270.72     17.25 o 
  -9   1   4      186.19      174.91     13.80 o 
  -8   1   4       29.27       31.43      8.05 o 
  -7   1   4      328.92      322.84     14.49 o 
  -6   1   4      771.89      627.05     17.94 o 
  -5   1   4       78.44       74.27      7.51 o 
  -4   1   4      343.89      330.04     11.57 o 
  -3   1   4     2458.75     2409.95     23.99 o 
  -2   1   4     1862.58     1752.77     20.31 o 
  -1   1   4     3798.88     3815.28     29.36 o 
   0   1   4    20108.95    20359.54     71.51 o 
   1   1   4      404.33      421.25     11.96 o 
   2   1   4       17.63       13.03      5.06 o 
   3   1   4       63.16       44.69      5.37 o 
   4   1   4     2928.20     3032.40     31.27 o 
   5   1   4      167.21      194.45     11.50 o 
   6   1   4      395.64      456.44     17.94 o 
   7   1   4       10.59       19.70      8.28 o 
   8   1   4      857.48      969.59     29.28 o 
   9   1   4       78.58       86.61     12.42 o 
  10   1   4       10.20       13.80      9.27 o 
  11   1   4       28.33       20.16     10.50 o 
  12   1   4      186.21      205.03     20.00 o 
  13   1   4        7.32       15.94     10.88 o 
 -15   2   4       11.64       23.76     12.26 o 
 -14   2   4        5.14        9.35     10.42 o 
 -13   2   4        0.17       -3.76      8.51 o 
 -12   2   4        9.71        5.90      8.58 o 
 -11   2   4        3.16       11.96      8.35 o 
 -10   2   4      287.75      312.34     18.24 o 
  -9   2   4       70.30       83.78     10.88 o 
  -8   2   4      142.48      153.14     12.19 o 
  -7   2   4       13.10        8.35      6.74 o 
  -6   2   4     2890.63     2929.16     36.33 o 
  -5   2   4      286.49      281.68     12.19 o 
  -4   2   4       16.18       11.65      5.60 o 
  -3   2   4      404.96      406.77     12.80 o 
  -2   2   4     1321.43     1144.27     20.00 o 
  -1   2   4        1.19        0.61      5.67 o 
   0   2   4      557.42      570.33     15.18 o 
   1   2   4      105.06      108.15      7.74 o 
   2   2   4     3051.92     2879.34     28.59 o 
   3   2   4       41.42       23.38      4.83 o 
   4   2   4       67.95       35.87      5.37 o 
   5   2   4       14.76        8.20      4.83 o 
   6   2   4     1986.47     1955.28     31.81 o 
   7   2   4       19.60       15.79      6.67 o 
   8   2   4        0.01        3.60      6.74 o 
   9   2   4       96.24       95.12     12.34 o 
  10   2   4      116.77       88.07     12.57 o 
  11   2   4        4.22       15.25      9.89 o 
  12   2   4       31.42       39.55     12.19 o 
  13   2   4        7.52       21.00     12.11 o 
 -14   3   4       57.48       89.91     15.10 o 
 -13   3   4       26.27       18.93     10.73 o 
 -12   3   4      241.02      244.05     19.85 o 
 -11   3   4       44.24       17.09      9.81 o 
 -10   3   4      878.08      972.04     31.73 o 
  -9   3   4      385.40      476.21     21.15 o 
  -8   3   4      312.63      331.19     17.32 o 
  -7   3   4      241.23      212.39     13.72 o 
  -6   3   4      461.98      449.77     17.09 o 
  -5   3   4     2102.59     2040.12     32.04 o 
  -4   3   4       37.76       16.17      6.52 o 
  -3   3   4       10.64       15.18      6.52 o 
  -2   3   4      317.02      374.35     15.33 o 
  -1   3   4      736.10      781.11     20.00 o 
   0   3   4     1013.35     1069.31     22.38 o 
   1   3   4       63.11       55.49      7.13 o 
   2   3   4      442.46      495.14     14.26 o 
   3   3   4      359.19      345.22     12.11 o 
   4   3   4      557.85      529.79     15.25 o 
   5   3   4        0.24        3.60      4.52 o 
   6   3   4        0.33        3.45      5.21 o 
   7   3   4       71.54       71.90      9.20 o 
   8   3   4       63.88       77.34      9.89 o 
   9   3   4        1.60       -0.92      6.97 o 
  10   3   4       87.99       36.48     10.35 o 
  11   3   4        1.42       -4.98      8.35 o 
  12   3   4       50.26       30.12     12.11 o 
 -14   4   4       12.07       -9.73      9.73 o 
 -13   4   4       11.42       22.61     10.88 o 
 -12   4   4       31.37        7.74      9.50 o 
 -11   4   4       12.70       -2.30      7.74 o 
 -10   4   4       19.96       38.63      9.58 o 
  -9   4   4       10.75       16.33      8.12 o 
  -8   4   4        6.61       -1.61      6.44 o 
  -7   4   4        1.67       11.88      7.36 o 
  -6   4   4       60.05       75.11      9.81 o 
  -5   4   4        8.72        2.68      6.44 o 
  -4   4   4      222.68      185.41     13.34 o 
  -3   4   4      226.62      261.83     15.10 o 
  -2   4   4      176.97      195.07     13.18 o 
  -1   4   4      494.35      571.56     19.62 o 
   0   4   4        7.56       10.19      6.44 o 
   1   4   4      261.25      269.34     13.11 o 
   2   4   4      606.81      521.51     16.25 o 
   3   4   4      113.16      101.94      8.74 o 
   4   4   4       31.72       42.23      6.36 o 
   5   4   4      293.53      302.07     13.41 o 
   6   4   4      338.36      355.49     15.25 o 
   7   4   4        1.48       -1.69      5.83 o 
   8   4   4       26.72       31.96      7.82 o 
   9   4   4       55.62       50.74     10.04 o 
  10   4   4       82.08      115.35     13.34 o 
  11   4   4        2.32        4.52      7.97 o 
  12   4   4        1.61        2.53      9.58 o 
 -12   5   4        2.73       -8.66      8.66 o 
 -11   5   4      104.34      139.80     17.09 o 
 -10   5   4       28.92       42.62     10.88 o 
  -9   5   4       29.58       26.06      9.66 o 
  -8   5   4        7.62       -1.76      7.74 o 
  -7   5   4       40.78       47.06     10.04 o 
  -6   5   4       34.12       29.51      9.12 o 
  -5   5   4      155.90      163.72     13.95 o 
  -4   5   4      153.96      163.80     14.33 o 
  -3   5   4      507.63      584.28     24.14 o 
  -2   5   4       54.41       41.47      9.43 o 
  -1   5   4        0.41       14.33      7.28 o 
   0   5   4       43.60       61.16      9.12 o 
   1   5   4      231.50      218.90     13.57 o 
   2   5   4        3.36        0.00      5.14 o 
   3   5   4        0.16       -1.84      5.14 o 
   4   5   4       58.15       51.05      7.82 o 
   5   5   4        6.11        5.52      5.29 o 
   6   5   4      135.58       84.85      9.89 o 
   7   5   4       20.59        7.66      6.44 o 
   8   5   4        0.03        4.98      6.67 o 
   9   5   4       11.54        6.06      7.36 o 
  10   5   4       14.16       25.98      9.04 o 
  11   5   4        0.03       10.19      8.28 o 
 -11   6   4        2.97        1.92     10.19 o 
 -10   6   4       50.25       66.38     13.80 o 
  -9   6   4        5.20        4.83      8.81 o 
  -8   6   4      158.68      129.92     16.10 o 
  -7   6   4        0.54        5.21      8.20 o 
  -6   6   4      156.08      208.63     17.94 o 
  -5   6   4      128.59      120.03     14.41 o 
  -4   6   4      116.70      141.72     15.48 o 
  -3   6   4        3.72       -1.46      9.35 o 
  -2   6   4      475.04      557.23     25.29 o 
  -1   6   4        8.74        9.27      7.51 o 
   0   6   4      116.06       99.34     11.65 o 
   1   6   4        2.76       -2.07      6.52 o 
   2   6   4      215.95      194.30     13.87 o 
   3   6   4       60.24       66.61      8.89 o 
   4   6   4       77.47       86.08      9.81 o 
   5   6   4      127.52      127.00     11.57 o 
   6   6   4       25.45       23.84      7.59 o 
   7   6   4      114.25       93.36     10.81 o 
   8   6   4       10.25        1.38      6.52 o 
   9   6   4       39.41       26.37      9.43 o 
  -9   7   4       56.62       67.14     14.72 o 
  -8   7   4        0.89        8.66      9.89 o 
  -7   7   4        4.41        7.43      9.50 o 
  -6   7   4       65.78       46.75     13.03 o 
  -5   7   4       50.95       48.82     13.41 o 
  -4   7   4        3.90       -4.06      9.81 o 
  -3   7   4      133.71      203.88     18.40 o 
  -2   7   4        0.04       -7.20      7.20 o 
  -1   7   4        3.73       -4.14      8.20 o 
   0   7   4       10.46       12.26      7.36 o 
   1   7   4        1.47        3.99      6.44 o 
   2   7   4        2.12       -0.84      6.44 o 
   3   7   4       22.10       19.39      7.28 o 
   4   7   4       12.83       -5.44      5.75 o 
   5   7   4        1.46       -3.45      5.60 o 
   6   7   4        2.73        7.36      7.20 o 
   7   7   4       24.83       23.61      8.05 o 
  -6   8   4       44.78       47.06     15.56 o 
  -5   8   4        5.60        1.92     10.04 o 
  -4   8   4        3.70        9.50     10.19 o 
  -3   8   4       25.29       16.02     11.19 o 
  -2   8   4       26.65       26.44     10.65 o 
  -1   8   4        3.00        4.52      7.66 o 
 -15   0   5      105.40      100.02     17.55 o 
 -13   0   5       14.82       27.21      9.89 o 
 -11   0   5      365.24      347.44     20.77 o 
  -9   0   5      340.21      335.56     18.24 o 
  -7   0   5     4582.05     4415.66     47.98 o 
  -5   0   5      769.59      795.75     19.32 o 
  -3   0   5    22118.24    20829.85     72.20 o 
  -1   0   5    13877.08    13939.17     59.33 o 
   1   0   5    19113.96    18253.73     77.03 o 
   3   0   5      108.78      104.93      8.74 o 
   5   0   5      174.30      148.47      9.35 o 
   7   0   5      272.44      303.83     16.10 o 
   9   0   5       10.52        7.89      7.66 o 
  11   0   5        0.51       -7.13      7.13 o 
  13   0   5        2.77        3.99     10.42 o 
 -15   1   5        0.39        2.38     10.19 o 
 -14   1   5        0.01        7.97     10.12 o 
 -13   1   5      170.22      145.17     16.25 o 
 -12   1   5       24.03       27.82     10.27 o 
 -11   1   5       98.04      109.68     13.18 o 
 -10   1   5       51.46       58.10     10.19 o 
  -9   1   5       71.81      101.02     10.96 o 
  -8   1   5        0.14        4.68      6.82 o 
  -7   1   5      229.68      233.39     12.95 o 
  -6   1   5        4.40        3.07      5.90 o 
  -5   1   5     1277.44     1302.47     22.46 o 
  -4   1   5       26.06       29.13      5.90 o 
  -3   1   5     7497.40     7182.63     43.08 o 
  -2   1   5      207.52      136.74      7.97 o 
  -1   1   5    11757.93    11856.28     55.95 o 
   0   1   5     1281.16     1311.21     20.46 o 
   1   1   5     2583.27     2447.81     28.05 o 
   2   1   5        9.35        8.58      5.37 o 
   3   1   5      784.05      748.62     16.94 o 
   4   1   5      138.34       16.63      5.29 o 
   5   1   5       36.51       26.98      6.44 o 
   6   1   5        0.20       -5.44      5.44 o 
   7   1   5       35.51       61.78     10.04 o 
   8   1   5       20.23       -5.60      7.51 o 
   9   1   5      304.33      351.05     20.85 o 
  10   1   5       11.75       -2.22      8.51 o 
  11   1   5        2.56        4.37      9.04 o 
  12   1   5        1.63        8.66     10.65 o 
  13   1   5       15.60       13.80     11.88 o 
 -15   2   5        5.31       -5.83     10.12 o 
 -14   2   5        6.83       -6.13      9.58 o 
 -13   2   5       24.43       32.65     10.35 o 
 -12   2   5        4.53       -3.37      8.28 o 
 -11   2   5       59.18       61.55     11.42 o 
 -10   2   5      142.64      162.57     14.49 o 
  -9   2   5      305.09      325.44     16.94 o 
  -8   2   5       70.08       34.64      8.12 o 
  -7   2   5      563.18      583.06     19.32 o 
  -6   2   5      195.59      159.96     10.65 o 
  -5   2   5        0.14        3.07      5.60 o 
  -4   2   5      275.96      264.66     11.57 o 
  -3   2   5       52.08       25.45      5.90 o 
  -2   2   5      522.95      473.22     14.49 o 
  -1   2   5       39.41       45.38      7.20 o 
   0   2   5     1164.61     1238.16     21.84 o 
   1   2   5       11.73       14.95      5.83 o 
   2   2   5      206.36      231.02     10.27 o 
   3   2   5      116.00      101.71      7.20 o 
   4   2   5       25.35       10.12      4.91 o 
   5   2   5       30.41       -0.46      4.52 o 
   6   2   5        0.76        0.00      5.21 o 
   7   2   5       48.14       41.47      8.51 o 
   8   2   5       33.84       26.21      8.28 o 
   9   2   5        7.53        5.14      8.20 o 
  10   2   5        0.59       -7.05      7.05 o 
  11   2   5       64.42       77.34     13.95 o 
  12   2   5        7.23       -0.46      9.89 o 
 -14   3   5       15.84       19.09     11.42 o 
 -13   3   5        4.53        3.07      9.66 o 
 -12   3   5        1.17       -2.53      8.66 o 
 -11   3   5       92.87      101.71     13.80 o 
 -10   3   5       35.33       19.39      8.97 o 
  -9   3   5       70.29       36.94      8.97 o 
  -8   3   5       43.63       48.59      9.43 o 
  -7   3   5        1.90        8.35      6.21 o 
  -6   3   5      382.80      368.60     15.79 o 
  -5   3   5      131.37      105.39      9.43 o 
  -4   3   5      109.37      114.97      9.96 o 
  -3   3   5      197.99      199.74     12.19 o 
  -2   3   5      739.41      822.50     21.31 o 
  -1   3   5      473.36      460.34     16.40 o 
   0   3   5       62.33       52.73      7.74 o 
   1   3   5        5.07        3.14      5.29 o 
   2   3   5      215.51      231.32     11.27 o 
   3   3   5      389.07      339.32     12.42 o 
   4   3   5        7.96        3.30      4.45 o 
   5   3   5       14.93        9.66      5.14 o 
   6   3   5       66.33       57.64      7.66 o 
   7   3   5      236.62      227.72     13.57 o 
   8   3   5       14.11        8.51      6.82 o 
   9   3   5        0.66        9.27      7.74 o 
  10   3   5        0.00       -2.38      7.59 o 
  11   3   5       26.75       22.84     10.81 o 
  12   3   5        6.95       15.10     10.81 o 
 -14   4   5       11.61        7.28     11.34 o 
 -13   4   5        0.05        3.83     10.04 o 
 -12   4   5       11.38       23.07     10.42 o 
 -11   4   5       92.21       88.91     14.26 o 
 -10   4   5       39.05       42.08      9.89 o 
  -9   4   5        5.50       18.47      9.20 o 
  -8   4   5       19.96       18.47      8.20 o 
  -7   4   5       27.22       31.27      8.51 o 
  -6   4   5       87.65       81.25     10.12 o 
  -5   4   5        7.54       10.58      6.06 o 
  -4   4   5      498.14      551.32     20.54 o 
  -3   4   5       63.30       82.24     10.65 o 
  -2   4   5       58.63       51.35      8.89 o 
  -1   4   5      173.24      171.15     12.26 o 
   0   4   5      142.74      166.40     11.88 o 
   1   4   5       28.78       24.83      6.29 o 
   2   4   5       73.82       85.46      8.74 o 
   3   4   5        5.93        5.98      5.06 o 
   4   4   5       55.49       37.94      6.67 o 
   5   4   5       28.54       17.94      5.90 o 
   6   4   5      114.39      100.56      9.50 o 
   7   4   5      105.51       82.63      9.27 o 
   8   4   5      180.92      192.61     14.10 o 
   9   4   5        1.17       -4.52      5.60 o 
  10   4   5        9.90       21.54      8.74 o 
  11   4   5       41.60       48.59     11.96 o 
 -12   5   5       14.35       19.09     10.27 o 
 -11   5   5        3.13        8.81      9.43 o 
 -10   5   5        9.00       10.65      8.97 o 
  -9   5   5       62.18       96.04     12.80 o 
  -8   5   5      179.12      161.34     14.87 o 
  -7   5   5      165.11      156.05     15.10 o 
  -6   5   5       19.40       13.72      8.58 o 
  -5   5   5       63.33       92.59     12.34 o 
  -4   5   5       60.80       59.17     10.88 o 
  -3   5   5       78.21       68.37     11.11 o 
  -2   5   5        8.66        5.14      7.66 o 
  -1   5   5      941.21      981.93     28.51 o 
   0   5   5      953.19     1088.78     28.13 o 
   1   5   5       21.93        7.36      6.44 o 
   2   5   5       38.35       44.00      7.66 o 
   3   5   5      625.20      504.49     18.93 o 
   4   5   5      548.07      518.67     18.55 o 
   5   5   5       99.27      103.09      9.81 o 
   6   5   5      170.45      157.28     12.11 o 
   7   5   5       32.13       25.60      7.82 o 
   8   5   5       79.44       89.68     10.96 o 
   9   5   5       38.40       15.87      7.97 o 
  10   5   5       18.64       13.80      8.58 o 
 -11   6   5        3.06        4.83      9.58 o 
 -10   6   5        8.52       17.17     11.19 o 
  -9   6   5       58.38       59.25     12.42 o 
  -8   6   5       17.28       17.40     10.27 o 
  -7   6   5        0.21       -6.06      8.20 o 
  -6   6   5        5.27       14.64     10.50 o 
  -5   6   5      505.94      518.90     25.98 o 
  -4   6   5       12.03       20.77      9.89 o 
  -3   6   5      107.49      123.56     14.64 o 
  -2   6   5       17.63       32.65     10.42 o 
  -1   6   5      732.29      745.63     27.44 o 
   0   6   5       39.62       48.21      9.50 o 
   1   6   5      101.54       89.45     11.19 o 
   2   6   5       20.36       14.56      7.28 o 
   3   6   5      283.13      258.46     15.56 o 
   4   6   5      114.43       95.20     10.42 o 
   5   6   5       16.34       14.49      6.82 o 
   6   6   5       17.11       22.23      7.28 o 
   7   6   5       36.21       49.13      9.20 o 
   8   6   5        0.58       -5.29      5.90 o 
   9   6   5        0.27       -5.21      5.21 o 
  -9   7   5        0.04        2.38     10.42 o 
  -8   7   5       22.67       37.17     12.65 o 
  -7   7   5        9.01       10.88     10.96 o 
  -6   7   5       59.72       74.27     14.18 o 
  -5   7   5        6.65        6.21      9.58 o 
  -4   7   5       33.53       47.44     12.34 o 
  -3   7   5       58.06       89.06     14.64 o 
  -2   7   5       55.48       59.63     12.34 o 
  -1   7   5       20.06        4.45      8.05 o 
   0   7   5       18.69       19.32      8.58 o 
   1   7   5       39.53       48.90      9.89 o 
   2   7   5       87.95       72.59     10.42 o 
   3   7   5       74.81       38.17      9.20 o 
   4   7   5        0.24       -1.46      5.37 o 
   5   7   5        3.41       16.86      7.20 o 
   6   7   5       12.76       21.31      8.28 o 
   7   7   5       17.48       -1.07      6.74 o 
  -6   8   5        2.52        8.12     11.88 o 
  -5   8   5       18.72       22.38     12.72 o 
  -4   8   5       11.89        3.60     11.50 o 
  -3   8   5        0.15        5.06      9.27 o 
  -2   8   5        0.05       -8.66      8.66 o 
  -1   8   5        1.93        6.29      9.04 o 
 -14   0   6       11.53       23.15     12.49 o 
 -12   0   6      271.85      327.59     21.23 o 
 -10   0   6     1408.92     1347.23     34.57 o 
  -8   0   6       76.53       97.88     11.42 o 
  -6   0   6      875.47      713.05     20.39 o 
  -4   0   6      837.90      832.70     17.02 o 
  -2   0   6     2509.67     2454.10     28.21 o 
   0   0   6     1151.29     1062.10     20.00 o 
   2   0   6      144.65      153.68     10.58 o 
   4   0   6      339.10      353.57     13.95 o 
   6   0   6        2.07       11.96      5.44 o 
   8   0   6       53.04       48.06      9.58 o 
  10   0   6       64.23       81.02     12.80 o 
  12   0   6       40.72       82.55     14.79 o 
 -15   1   6        6.05       23.15     11.80 o 
 -14   1   6       34.29       32.65     12.65 o 
 -13   1   6       40.62       59.86     11.96 o 
 -12   1   6      212.90      236.23     18.47 o 
 -11   1   6        8.50        1.00      8.05 o 
 -10   1   6       20.10       14.56      7.82 o 
  -9   1   6       38.53       21.38      8.12 o 
  -8   1   6      880.85      832.77     23.38 o 
  -7   1   6      199.78      237.22     13.11 o 
  -6   1   6      408.92      414.97     14.95 o 
  -5   1   6      103.55      124.09      8.66 o 
  -4   1   6     4939.48     4979.17     39.32 o 
  -3   1   6     1899.48     1927.38     25.22 o 
  -2   1   6        9.58       -3.37      5.60 o 
  -1   1   6     1782.67     1821.91     24.76 o 
   0   1   6       16.34       22.69      6.36 o 
   1   1   6       68.59       75.73      7.97 o 
   2   1   6        9.71       10.42      6.06 o 
   3   1   6     1464.53     1499.68     26.29 o 
   4   1   6      355.82      397.03     13.64 o 
   5   1   6       59.39       52.27      6.59 o 
   6   1   6      412.92      473.14     20.00 o 
   7   1   6       54.57       55.80     10.81 o 
   8   1   6      212.29      324.83     19.39 o 
   9   1   6        4.69        2.38      9.35 o 
  10   1   6      151.42      122.48     14.95 o 
  11   1   6        2.22        0.38      9.96 o 
  12   1   6        5.14       10.96     11.27 o 
 -15   2   6        1.83       13.49     11.04 o 
 -14   2   6       19.65       20.77     10.58 o 
 -13   2   6       45.15       43.38     12.26 o 
 -12   2   6        5.97       23.84     10.42 o 
 -11   2   6        3.54       -1.61      7.97 o 
 -10   2   6      430.67      354.42     19.39 o 
  -9   2   6        2.58        7.28      7.05 o 
  -8   2   6      129.52      126.39     11.42 o 
  -7   2   6        4.31        0.08      5.67 o 
  -6   2   6     2185.14     2066.34     31.58 o 
  -5   2   6        2.38        2.07      5.37 o 
  -4   2   6     1245.92     1325.54     23.53 o 
  -3   2   6      642.86      667.98     17.55 o 
  -2   2   6     2716.86     2653.30     33.04 o 
  -1   2   6        0.25        2.99      6.06 o 
   0   2   6       48.00       40.47      7.20 o 
   1   2   6       89.44       94.81      8.43 o 
   2   2   6     4012.09     4224.27     40.85 o 
   3   2   6       75.85       57.26      6.52 o 
   4   2   6      161.58      119.72      8.20 o 
   5   2   6       40.05       42.69      6.36 o 
   6   2   6      518.09      465.40     17.02 o 
   7   2   6       12.11        7.74      6.36 o 
   8   2   6       32.33       21.77      8.35 o 
   9   2   6       88.92       91.21     12.72 o 
  10   2   6       43.25       37.71     11.19 o 
  11   2   6        1.98       15.71     10.42 o 
  12   2   6        0.33        0.46     10.35 o 
 -14   3   6       16.65       21.77     11.80 o 
 -13   3   6        3.57        6.74      9.73 o 
 -12   3   6      190.74      198.75     18.40 o 
 -11   3   6       24.78       12.88      9.35 o 
 -10   3   6      476.66      480.04     22.15 o 
  -9   3   6       96.74       97.96     11.65 o 
  -8   3   6      259.59      246.42     15.48 o 
  -7   3   6       11.62       14.72      6.67 o 
  -6   3   6     1370.44     1497.77     29.28 o 
  -5   3   6      602.75      613.18     19.78 o 
  -4   3   6      659.43      590.87     18.93 o 
  -3   3   6      504.10      512.85     17.78 o 
  -2   3   6      276.65      302.45     14.26 o 
  -1   3   6        6.40        9.43      6.21 o 
   0   3   6     2606.28     2889.22     37.56 o 
   1   3   6      130.79      132.83      9.66 o 
   2   3   6       79.86       31.66      6.36 o 
   3   3   6       28.43       33.49      5.90 o 
   4   3   6      245.83      172.15     10.19 o 
   5   3   6        0.91       -2.38      4.52 o 
   6   3   6       70.76       75.80      8.05 o 
   7   3   6       32.28       18.55      6.59 o 
   8   3   6        7.95       16.94      7.36 o 
   9   3   6        2.63        5.44      7.43 o 
  10   3   6        5.77       -1.15      7.97 o 
  11   3   6        0.62       -7.89      8.05 o 
  12   3   6       19.51       25.91     11.27 o 
 -14   4   6        0.89       -5.06      9.50 o 
 -13   4   6       10.45       26.83     11.80 o 
 -12   4   6        1.66       11.50      9.43 o 
 -11   4   6       91.28      103.47     14.26 o 
 -10   4   6       16.66       -6.06      7.59 o 
  -9   4   6       13.52        7.51      7.89 o 
  -8   4   6       29.25       12.57      7.43 o 
  -7   4   6       93.51       98.03     11.34 o 
  -6   4   6     1211.93     1276.87     30.58 o 
  -5   4   6        4.19        0.77      6.67 o 
  -4   4   6       70.46       70.13      9.73 o 
  -3   4   6       26.16       31.96      8.51 o 
  -2   4   6      739.82      822.04     24.53 o 
  -1   4   6      499.12      601.38     21.08 o 
   0   4   6      119.70      124.09     11.04 o 
   1   4   6      122.07      133.21     10.27 o 
   2   4   6      559.91      594.32     19.24 o 
   3   4   6      356.59      381.09     15.25 o 
   4   4   6        0.65        4.68      5.21 o 
   5   4   6      134.24      126.39     10.19 o 
   6   4   6      816.73      919.69     24.60 o 
   7   4   6       82.30       71.51      8.89 o 
   8   4   6        0.99        6.52      6.52 o 
   9   4   6        8.13       -1.99      6.74 o 
  10   4   6       49.49       80.33     11.96 o 
  11   4   6       32.57       41.70     11.04 o 
 -13   5   6        1.90        3.76      9.43 o 
 -12   5   6        0.39       -0.38      9.35 o 
 -11   5   6        1.68        6.97     10.19 o 
 -10   5   6       24.77       13.49      9.12 o 
  -9   5   6       15.23       13.34      8.97 o 
  -8   5   6       29.58       25.29      9.73 o 
  -7   5   6       25.75       15.02      8.89 o 
  -6   5   6       44.71       43.54     10.50 o 
  -5   5   6        0.70       -3.76      7.74 o 
  -4   5   6        6.21        2.68      8.05 o 
  -3   5   6       98.06       83.62     11.73 o 
  -2   5   6       34.02       24.76      8.51 o 
  -1   5   6       68.89       73.50     10.58 o 
   0   5   6        6.08        5.60      6.59 o 
   1   5   6       45.67       58.87      8.81 o 
   2   5   6       72.46       72.97      9.04 o 
   3   5   6       14.93       17.55      6.13 o 
   4   5   6       39.02       38.94      7.36 o 
   5   5   6      103.96       78.33      9.50 o 
   6   5   6      175.03      174.83     13.11 o 
   7   5   6        0.11        7.74      5.98 o 
   8   5   6        0.97       -3.22      6.06 o 
   9   5   6        4.93       14.26      7.59 o 
  10   5   6       74.73       36.71      9.96 o 
 -11   6   6        0.02       22.84     11.19 o 
 -10   6   6      116.46      122.87     16.94 o 
  -9   6   6       28.51       20.46     10.81 o 
  -8   6   6       97.95      148.31     16.33 o 
  -7   6   6      115.92      115.51     15.48 o 
  -6   6   6      351.95      398.57     23.76 o 
  -5   6   6      158.37      204.11     17.78 o 
  -4   6   6      271.34      309.50     21.15 o 
  -3   6   6        3.70       -7.05      7.66 o 
  -2   6   6      630.41      747.77     29.59 o 
  -1   6   6        1.87       -3.37      7.20 o 
   0   6   6       53.04       60.24     10.12 o 
   1   6   6        3.48        9.20      7.28 o 
   2   6   6      672.99      753.52     25.52 o 
   3   6   6       38.55       59.94      9.27 o 
   4   6   6       70.58       25.98      7.82 o 
   5   6   6        1.34        3.60      6.06 o 
   6   6   6      355.86      299.46     17.78 o 
   7   6   6       31.45       30.05      8.12 o 
   8   6   6        0.01        3.07      6.21 o 
  -9   7   6        2.74       29.43     12.88 o 
  -8   7   6        6.58        3.99     11.11 o 
  -7   7   6       38.80       34.34     12.95 o 
  -6   7   6        8.57       15.48     11.04 o 
  -5   7   6       85.78       80.94     14.64 o 
  -4   7   6       33.51       50.28     12.80 o 
  -3   7   6      169.63      178.90     18.24 o 
  -2   7   6       86.20       75.73     13.57 o 
  -1   7   6       43.19       43.92     11.04 o 
   0   7   6      109.03      140.03     14.95 o 
   1   7   6       78.41       59.10     10.58 o 
   2   7   6       10.63       10.27      7.05 o 
   3   7   6       10.19        8.43      6.59 o 
   4   7   6       51.49       63.39      9.66 o 
   5   7   6       49.24       55.42      9.50 o 
   6   7   6        8.05        6.44      6.59 o 
  -5   8   6        0.29       17.17     12.42 o 
  -4   8   6       13.64       25.83     12.80 o 
  -3   8   6       17.28       34.80     11.88 o 
  -2   8   6        3.48        6.67     10.65 o 
  -1   8   6       12.55       -3.53      8.81 o 
 -15   0   7       46.03       93.66     16.86 o 
 -13   0   7       10.70       27.06     10.81 o 
 -11   0   7      246.66      240.29     18.17 o 
  -9   0   7      775.89      854.01     26.67 o 
  -7   0   7      333.55      357.64     16.48 o 
  -5   0   7      969.55      921.46     20.39 o 
  -3   0   7     2059.96     2123.29     27.82 o 
  -1   0   7     1603.22     1625.54     25.14 o 
   1   0   7      126.78       70.21      8.66 o 
   3   0   7      388.24      231.63     12.49 o 
   5   0   7        4.90        7.36      4.68 o 
   7   0   7      488.55      524.34     19.70 o 
   9   0   7       47.28       43.38     10.12 o 
  11   0   7      274.46      324.60     22.92 o 
 -15   1   7       18.73       21.38     10.96 o 
 -14   1   7        0.17       -8.05      9.35 o 
 -13   1   7        5.17        5.14      8.58 o 
 -12   1   7        7.91       10.88      9.27 o 
 -11   1   7      168.53       68.83     11.65 o 
 -10   1   7       13.96        7.59      8.28 o 
  -9   1   7        3.07        0.54      6.82 o 
  -8   1   7      103.24       93.74     10.42 o 
  -7   1   7       43.00       76.49      8.97 o 
  -6   1   7      205.47      165.48     10.65 o 
  -5   1   7      869.66      878.15     19.24 o 
  -4   1   7      206.35      181.88      9.81 o 
  -3   1   7      616.19      543.97     15.25 o 
  -2   1   7      874.81      846.34     18.93 o 
  -1   1   7      965.24     1028.68     20.46 o 
   0   1   7      961.69     1079.20     21.61 o 
   1   1   7      487.29      569.87     16.94 o 
   2   1   7       18.71       37.02      7.20 o 
   3   1   7      119.70      163.57     10.88 o 
   4   1   7      133.16      134.13     10.12 o 
   5   1   7       51.24       49.67      6.74 o 
   6   1   7       30.49       28.82      7.66 o 
   7   1   7       19.56       34.11     10.04 o 
   8   1   7       32.85       44.15     11.11 o 
   9   1   7       30.83       60.63     12.11 o 
  10   1   7       87.59      109.22     15.33 o 
  11   1   7        4.02        1.30     10.58 o 
  12   1   7       14.46       -9.58      9.58 o 
 -15   2   7       67.17       73.96     15.79 o 
 -14   2   7       53.52       37.56     12.42 o 
 -13   2   7       75.22       90.60     14.18 o 
 -12   2   7      241.16      164.18     16.33 o 
 -11   2   7      489.05      567.73     25.37 o 
 -10   2   7      101.84       94.35     11.80 o 
  -9   2   7       97.17       90.98     11.04 o 
  -8   2   7       92.94       85.23     10.42 o 
  -7   2   7       70.43       66.45      8.58 o 
  -6   2   7      102.91      105.24      9.58 o 
  -5   2   7      345.04      340.39     13.95 o 
  -4   2   7       45.14       40.93      6.67 o 
  -3   2   7      142.02      171.15     10.88 o 
  -2   2   7     1181.29     1210.72     24.14 o 
  -1   2   7      568.33      588.19     18.17 o 
   0   2   7      600.82      717.50     19.16 o 
   1   2   7        6.95        9.89      6.06 o 
   2   2   7        0.94        4.98      5.06 o 
   3   2   7      767.44      793.84     20.00 o 
   4   2   7      225.57      220.67     10.88 o 
   5   2   7      103.56       43.77      6.59 o 
   6   2   7       38.32       18.24      5.98 o 
   7   2   7       87.58       79.33      9.96 o 
   8   2   7        7.56       -1.69      6.90 o 
   9   2   7      108.49      120.95     14.41 o 
  10   2   7       35.45       26.52     10.81 o 
  11   2   7       58.65       48.13     13.34 o 
  12   2   7        0.33        2.84     10.58 o 
 -14   3   7       10.67       24.68     11.19 o 
 -13   3   7      236.55      267.58     20.92 o 
 -12   3   7        5.56        7.28      8.81 o 
 -11   3   7      102.27       86.46     12.95 o 
 -10   3   7      106.97      128.00     13.18 o 
  -9   3   7      102.19       99.41     11.88 o 
  -8   3   7        7.09        6.06      6.67 o 
  -7   3   7      255.13      232.62     14.18 o 
  -6   3   7      244.90      211.78     12.88 o 
  -5   3   7      223.56      264.89     13.95 o 
  -4   3   7       15.01       20.77      6.97 o 
  -3   3   7     2110.59     2272.29     35.41 o 
  -2   3   7      916.90      980.86     24.37 o 
  -1   3   7     1012.84     1168.57     26.14 o 
   0   3   7      493.86      592.25     19.24 o 
   1   3   7     1865.46     1981.64     32.19 o 
   2   3   7      717.54      651.27     18.78 o 
   3   3   7        6.13        2.45      4.75 o 
   4   3   7      219.24      191.16     10.96 o 
   5   3   7      700.44      669.21     18.86 o 
   6   3   7      154.94      145.48     10.96 o 
   7   3   7        0.05       11.50      5.83 o 
   8   3   7       59.34       46.22      9.12 o 
   9   3   7      198.01      208.71     16.94 o 
  10   3   7        3.04       16.33      9.73 o 
  11   3   7        1.30       -1.99      8.97 o 
 -14   4   7        0.62       -4.91      9.50 o 
 -13   4   7       45.89       53.35     13.18 o 
 -12   4   7      137.34      106.69     15.56 o 
 -11   4   7       16.05       19.47      9.81 o 
 -10   4   7        0.19       -6.44      6.44 o 
  -9   4   7       17.32       45.84      9.50 o 
  -8   4   7      328.41      291.41     17.78 o 
  -7   4   7      347.41      371.13     18.47 o 
  -6   4   7       18.34       16.48      7.59 o 
  -5   4   7      130.49      155.06     13.34 o 
  -4   4   7      158.46      158.20     12.95 o 
  -3   4   7       10.47        8.89      7.89 o 
  -2   4   7       47.45       82.55     10.81 o 
  -1   4   7      376.92      396.19     18.01 o 
   0   4   7      851.01     1001.40     26.37 o 
   1   4   7       18.99       -2.30      5.06 o 
   2   4   7       61.03       46.75      7.74 o 
   3   4   7      182.60      160.88     11.27 o 
   4   4   7      265.19      292.33     14.10 o 
   5   4   7        4.14       -0.54      5.60 o 
   6   4   7        1.69       -4.60      5.37 o 
   7   4   7       18.88       15.33      6.52 o 
   8   4   7        1.02       13.49      6.97 o 
   9   4   7        5.39       11.88      7.20 o 
  10   4   7       12.81        5.21      8.05 o 
 -13   5   7        8.67       19.24     11.27 o 
 -12   5   7        2.95        7.43      9.89 o 
 -11   5   7        2.04        1.69      9.20 o 
 -10   5   7        5.11        4.37      9.58 o 
  -9   5   7       38.48       49.44     12.11 o 
  -8   5   7        2.53        2.99      8.43 o 
  -7   5   7       45.17       33.49      9.96 o 
  -6   5   7      247.43      278.77     18.24 o 
  -5   5   7      215.73      300.84     18.93 o 
  -4   5   7       27.26       41.31     10.12 o 
  -3   5   7      297.63      340.70     20.08 o 
  -2   5   7        3.54        5.21      7.89 o 
  -1   5   7      582.60      640.08     24.22 o 
   0   5   7        4.03        6.29      6.82 o 
   1   5   7      156.55      162.80     12.80 o 
   2   5   7       14.01       11.73      6.67 o 
   3   5   7       10.81       16.71      6.21 o 
   4   5   7        0.19        3.30      5.37 o 
   5   5   7        0.41        1.00      5.67 o 
   6   5   7      129.94      139.42     12.19 o 
   7   5   7       45.85       38.78      8.20 o 
   8   5   7        1.08       10.04      7.05 o 
   9   5   7       15.41       16.25      8.74 o 
 -11   6   7        3.28        9.20      9.96 o 
 -10   6   7        5.50        1.53      8.66 o 
  -9   6   7       39.17       10.50     10.27 o 
  -8   6   7        7.87       20.54     10.12 o 
  -7   6   7       51.91       51.58     12.65 o 
  -6   6   7       47.45       40.32     11.88 o 
  -5   6   7      161.63      186.64     17.55 o 
  -4   6   7       26.92       37.17     10.81 o 
  -3   6   7        1.64       -0.31      8.28 o 
  -2   6   7      106.65       90.67     12.80 o 
  -1   6   7        4.36        3.83      7.05 o 
   0   6   7        0.03       14.18      7.97 o 
   1   6   7       57.72       51.05      9.73 o 
   2   6   7        9.70        7.59      6.59 o 
   3   6   7       51.27       59.71      9.50 o 
   4   6   7       16.56       13.95      6.90 o 
   5   6   7       81.92       75.50     10.04 o 
   6   6   7       34.84       30.12      8.51 o 
   7   6   7       87.86      105.16     12.42 o 
   8   6   7        4.73        5.52      7.36 o 
  -9   7   7       15.02       -5.21     10.27 o 
  -8   7   7        1.46       18.55     11.42 o 
  -7   7   7       31.42       62.08     13.11 o 
  -6   7   7        5.12        1.07      9.50 o 
  -5   7   7       23.79       46.68     12.95 o 
  -4   7   7        4.00       -6.67      8.66 o 
  -3   7   7       53.90      101.33     15.10 o 
  -2   7   7       54.19       51.05     12.11 o 
  -1   7   7        3.84        5.29      8.81 o 
   0   7   7        3.90       -4.45      7.66 o 
   1   7   7      111.89       63.46     11.11 o 
   2   7   7       10.24        5.06      6.97 o 
   3   7   7        2.75       -5.60      5.60 o 
   4   7   7       27.68       12.49      7.05 o 
   5   7   7       53.17       38.78      8.81 o 
  -5   8   7        0.00       11.42     11.27 o 
  -4   8   7       17.56       -1.61      9.89 o 
  -3   8   7        0.49        7.59     10.50 o 
  -2   8   7        6.58       25.06     10.42 o 
 -14   0   8       25.57       10.73     11.88 o 
 -12   0   8       32.00       -9.43      9.43 o 
 -10   0   8      123.95      164.26     14.95 o 
  -8   0   8      962.21      926.05     27.06 o 
  -6   0   8      134.92       43.00      8.28 o 
  -4   0   8     3105.93     3134.19     37.48 o 
  -2   0   8        2.23       15.33      7.13 o 
   0   0   8     1541.92     1598.79     27.44 o 
   2   0   8      171.86      190.16     12.72 o 
   4   0   8       79.46       64.31      9.04 o 
   6   0   8      109.37       99.26      8.74 o 
   8   0   8      139.40      149.92     13.34 o 
  10   0   8       15.60       37.63     10.88 o 
  12   0   8       41.75       53.96     14.49 o 
 -15   1   8       12.40       27.06     12.11 o 
 -14   1   8       44.83       31.73     12.49 o 
 -13   1   8       32.03       32.50     11.19 o 
 -12   1   8       76.34       96.65     13.57 o 
 -11   1   8      131.11      145.94     14.49 o 
 -10   1   8      125.06      149.31     14.49 o 
  -9   1   8      152.37      129.30     12.42 o 
  -8   1   8     1621.44     1767.41     34.03 o 
  -7   1   8       89.34       92.13      9.43 o 
  -6   1   8      199.58      236.46     12.03 o 
  -5   1   8       42.12       75.57      7.97 o 
  -4   1   8     5438.17     5711.76     47.83 o 
  -3   1   8      354.02      381.24     15.33 o 
  -2   1   8      616.90      739.72     18.63 o 
  -1   1   8       45.46       44.46      7.51 o 
   0   1   8     1821.04     1987.77     29.89 o 
   1   1   8       24.09       19.85      6.90 o 
   2   1   8       36.76       27.21      7.05 o 
   3   1   8       19.41       24.07      7.13 o 
   4   1   8      813.20      980.17     24.76 o 
   5   1   8      161.21      203.73     13.11 o 
   6   1   8      553.52      455.06     16.79 o 
   7   1   8        3.08       -4.29      7.74 o 
   8   1   8      248.84      294.10     20.00 o 
   9   1   8        2.81        7.20      9.20 o 
  10   1   8       42.76       56.26     13.18 o 
  11   1   8        2.94        6.21     10.96 o 
 -15   2   8        1.59      -10.19     10.19 o 
 -14   2   8       10.14       18.70     10.12 o 
 -13   2   8        0.08       -7.05      7.74 o 
 -12   2   8       28.70       14.10      9.73 o 
 -11   2   8      236.41      240.21     18.09 o 
 -10   2   8       56.23       47.29      9.81 o 
  -9   2   8       16.13       22.53      8.20 o 
  -8   2   8       20.85       28.05      7.74 o 
  -7   2   8     1158.41     1263.69     27.52 o 
  -6   2   8       20.42       10.50      6.29 o 
  -5   2   8        3.87        1.07      5.60 o 
  -4   2   8        9.25        7.43      5.83 o 
  -3   2   8     2411.81     2675.22     35.33 o 
  -2   2   8      135.81       94.20      9.66 o 
  -1   2   8      421.48      491.69     17.40 o 
   0   2   8      247.31      215.76     12.26 o 
   1   2   8     4156.32     4671.43     49.21 o 
   2   2   8      490.09      546.04     18.17 o 
   3   2   8      123.95       93.51      9.35 o 
   4   2   8       31.61       18.17      5.90 o 
   5   2   8      498.29      506.41     17.09 o 
   6   2   8      471.15      424.17     16.02 o 
   7   2   8       20.53       12.80      6.67 o 
   8   2   8       20.21       20.54      8.20 o 
   9   2   8       41.01       46.45     10.88 o 
  10   2   8       28.69       42.31     11.80 o 
  11   2   8       22.19       10.96     11.42 o 
 -14   3   8        1.44       -9.43      9.43 o 
 -13   3   8        8.42       -8.89      8.89 o 
 -12   3   8       96.17      111.98     14.87 o 
 -11   3   8       82.41       98.42     12.80 o 
 -10   3   8        1.44       10.27      8.35 o 
  -9   3   8       18.31       15.87      8.43 o 
  -8   3   8        3.07        2.99      6.29 o 
  -7   3   8       44.34       33.42      7.59 o 
  -6   3   8       14.32       11.80      5.98 o 
  -5   3   8       38.12        6.21      6.74 o 
  -4   3   8       41.81       79.02      9.35 o 
  -3   3   8      165.18      211.09     13.41 o 
  -2   3   8        1.77        3.76      6.44 o 
  -1   3   8      259.17      333.42     15.94 o 
   0   3   8       18.61       35.10      7.43 o 
   1   3   8        0.55        7.51      5.75 o 
   2   3   8        3.77       16.79      6.36 o 
   3   3   8      153.54      137.97     10.19 o 
   4   3   8        2.75       -2.76      4.68 o 
   5   3   8        4.07        0.84      4.52 o 
   6   3   8       33.92       14.64      5.98 o 
   7   3   8       10.12       12.95      6.29 o 
   8   3   8       28.19       21.00      7.51 o 
   9   3   8       23.89       18.24      8.28 o 
  10   3   8       71.22       64.15     12.57 o 
  11   3   8        7.24        6.59      8.66 o 
 -14   4   8        1.74        5.21     11.04 o 
 -13   4   8        0.93       -7.97      8.12 o 
 -12   4   8       18.95       16.56     10.73 o 
 -11   4   8       26.04       35.49     10.73 o 
 -10   4   8       17.88        8.05      8.43 o 
  -9   4   8        9.82       10.96      8.28 o 
  -8   4   8        5.44        8.05      8.20 o 
  -7   4   8       26.78       40.39      9.43 o 
  -6   4   8      152.43      146.47     12.88 o 
  -5   4   8      196.69      258.46     15.94 o 
  -4   4   8        3.13       15.02      7.28 o 
  -3   4   8      103.07      129.92     12.65 o 
  -2   4   8      205.95      242.05     15.25 o 
  -1   4   8      186.57      197.90     13.95 o 
   0   4   8       40.81       53.73      9.12 o 
   1   4   8        5.94       13.26      6.44 o 
   2   4   8      419.77      423.17     17.48 o 
   3   4   8      128.04      102.94      9.89 o 
   4   4   8      425.26      403.09     16.71 o 
   5   4   8       11.39        7.82      5.83 o 
   6   4   8       35.40       22.69      6.59 o 
   7   4   8       41.84       23.30      7.43 o 
   8   4   8       28.96       31.04      7.66 o 
   9   4   8        0.10       -6.13      6.29 o 
  10   4   8       17.80       16.94      9.12 o 
 -12   5   8      111.82      111.06     16.71 o 
 -11   5   8       91.99      107.69     15.10 o 
 -10   5   8        8.25       14.56     10.19 o 
  -9   5   8        0.29       -4.06      8.66 o 
  -8   5   8      111.09      136.66     14.64 o 
  -7   5   8      198.18      209.55     17.55 o 
  -6   5   8      149.12      162.65     15.10 o 
  -5   5   8        7.83       12.57      8.89 o 
  -4   5   8      857.82      889.72     30.66 o 
  -3   5   8       30.56       16.17      9.27 o 
  -2   5   8      165.75      140.11     13.72 o 
  -1   5   8      187.22      214.46     16.33 o 
   0   5   8       95.26       77.49     10.65 o 
   1   5   8       19.36       11.80      7.51 o 
   2   5   8        0.58       18.78      6.82 o 
   3   5   8      108.30      112.21     10.88 o 
   4   5   8        1.68       -4.45      4.45 o 
   5   5   8        3.31       -1.84      5.67 o 
   6   5   8       22.59       17.48      6.67 o 
   7   5   8        1.43       -4.68      4.68 o 
   8   5   8       45.18       34.26      9.04 o 
   9   5   8        4.52       -5.83      6.44 o 
 -11   6   8        6.48        6.52      9.89 o 
 -10   6   8       18.80       19.85     10.27 o 
  -9   6   8       22.11       12.19     10.12 o 
  -8   6   8        1.05       -0.23      9.50 o 
  -7   6   8        0.80        7.05      9.04 o 
  -6   6   8       52.13       70.52     13.64 o 
  -5   6   8      303.97      322.46     22.00 o 
  -4   6   8       52.84       49.05     11.73 o 
  -3   6   8      107.35      120.95     14.87 o 
  -2   6   8       18.15       25.75      9.66 o 
  -1   6   8      128.38      147.55     14.72 o 
   0   6   8       40.52       13.34      7.89 o 
   1   6   8        4.40       -2.07      7.13 o 
   2   6   8       30.36        4.60      6.90 o 
   3   6   8       14.86       24.45      7.51 o 
   4   6   8       10.42        9.96      6.44 o 
   5   6   8        0.76        3.53      5.98 o 
   6   6   8        1.79       -3.76      5.67 o 
   7   6   8        7.72       17.25      7.20 o 
  -8   7   8        0.62        9.12     10.65 o 
  -7   7   8        0.82       -9.43     10.12 o 
  -6   7   8      115.33      158.58     19.62 o 
  -5   7   8       29.90       24.22     12.19 o 
  -4   7   8       31.05       49.51     12.80 o 
  -3   7   8        4.14       16.25     10.73 o 
  -2   7   8       50.88       70.98     13.26 o 
  -1   7   8        5.41       -0.15      8.51 o 
   0   7   8        3.50        8.66      9.12 o 
   1   7   8       33.02       21.61      8.74 o 
   2   7   8       19.28       11.80      7.59 o 
   3   7   8       17.13       28.90      8.66 o 
   4   7   8        0.79       -5.60      5.75 o 
   5   7   8        0.01        2.38      5.98 o 
  -4   8   8        0.25       -9.50      9.58 o 
  -3   8   8       11.79       16.94     10.73 o 
  -2   8   8        6.79       13.18      9.66 o 
 -15   0   9      123.99      136.20     19.16 o 
 -13   0   9      481.61      513.31     28.21 o 
 -11   0   9       50.55       76.72     12.49 o 
  -9   0   9     1029.04     1112.61     30.35 o 
  -7   0   9      887.40      943.76     24.76 o 
  -5   0   9     5103.58     5052.06     49.74 o 
  -3   0   9      284.15      308.58     14.33 o 
  -1   0   9     7685.29     7788.07     60.78 o 
   1   0   9       33.81       22.23      7.20 o 
   3   0   9     1668.89     1987.16     35.95 o 
   5   0   9       75.64       64.46      9.73 o 
   7   0   9      454.56      329.97     15.56 o 
   9   0   9       88.19      113.51     13.11 o 
  11   0   9        0.12        9.50     10.50 o 
 -15   1   9        0.01       -5.98      9.89 o 
 -14   1   9       21.47        7.28     10.12 o 
 -13   1   9        0.57       -8.35      8.35 o 
 -12   1   9      218.12      214.00     17.94 o 
 -11   1   9      171.83      167.32     15.33 o 
 -10   1   9      171.53      189.47     15.71 o 
  -9   1   9        0.45        2.76      6.90 o 
  -8   1   9      319.93      304.98     15.64 o 
  -7   1   9     1603.05     1455.30     29.51 o 
  -6   1   9      189.11      191.39     11.42 o 
  -5   1   9      157.26       90.44      8.89 o 
  -4   1   9        0.68        2.38      5.90 o 
  -3   1   9     2848.21     2745.36     35.87 o 
  -2   1   9       36.32       27.29      7.05 o 
  -1   1   9        1.31        7.74      6.52 o 
   0   1   9      148.99      152.22     11.50 o 
   1   1   9     5931.28     6343.88     59.02 o 
   2   1   9       43.35       50.97      8.35 o 
   3   1   9      202.62      207.87     13.72 o 
   4   1   9       61.54       48.90      9.35 o 
   5   1   9      802.69      972.50     27.75 o 
   6   1   9        7.50        3.30      5.52 o 
   7   1   9       24.80       11.65      8.66 o 
   8   1   9       21.04        1.99      8.97 o 
   9   1   9       97.22      141.41     16.71 o 
  10   1   9       24.83       22.23     12.26 o 
  11   1   9       13.37       32.42     12.42 o 
 -15   2   9       15.89       29.20     13.41 o 
 -14   2   9        1.20       -0.38      9.12 o 
 -13   2   9      158.14      181.27     18.09 o 
 -12   2   9        0.40        7.82      9.43 o 
 -11   2   9      380.52      372.43     20.69 o 
 -10   2   9      233.65      146.86     13.72 o 
  -9   2   9      224.07      238.83     15.71 o 
  -8   2   9      119.67       97.34     10.81 o 
  -7   2   9     1480.48     1530.73     30.81 o 
  -6   2   9      474.78      512.00     18.24 o 
  -5   2   9      342.76      331.12     14.64 o 
  -4   2   9        4.27        1.00      5.98 o 
  -3   2   9        0.22        4.75      6.06 o 
  -2   2   9      186.29      193.53     12.34 o 
  -1   2   9     2210.50     2281.64     36.41 o 
   0   2   9       70.88       99.41      9.81 o 
   1   2   9        7.53        4.91      6.21 o 
   2   2   9       15.09       11.11      6.59 o 
   3   2   9      514.28      525.49     18.63 o 
   4   2   9      242.68      264.13     14.10 o 
   6   2   9       35.24       25.68      6.36 o 
   7   2   9       61.54       37.10      7.66 o 
   8   2   9        0.16        6.21      6.74 o 
   9   2   9       34.84       40.78     11.04 o 
  10   2   9        5.55       -2.30      9.35 o 
  11   2   9       20.38       57.72     13.80 o 
 -14   3   9        0.64       12.72     10.65 o 
 -13   3   9      154.49      230.48     19.47 o 
 -12   3   9       53.30       56.80     12.80 o 
 -11   3   9       32.37       35.26     10.50 o 
 -10   3   9        2.45       12.65      8.43 o 
  -9   3   9      158.94      176.52     14.72 o 
  -8   3   9      107.06      104.24     11.42 o 
  -7   3   9       43.07       25.45      7.36 o 
  -6   3   9       80.73      100.33     11.04 o 
  -5   3   9        0.01       -5.37      5.37 o 
  -4   3   9      587.95      579.45     20.92 o 
  -3   3   9      226.05      250.41     14.79 o 
  -2   3   9       33.74       31.27      7.89 o 
  -1   3   9        0.70       12.19      6.67 o 
   0   3   9       36.95       29.36      7.89 o 
   1   3   9       52.83       36.56      7.74 o 
   2   3   9        3.56       -4.06      5.52 o 
   3   3   9        0.00        4.52      6.13 o 
   4   3   9        6.34       -1.84      5.21 o 
   5   3   9      164.70      120.57     10.35 o 
   6   3   9        8.94       -0.54      4.83 o 
   7   3   9       24.07       13.34      6.44 o 
   8   3   9        1.48       -3.45      5.83 o 
   9   3   9       29.25       45.38     10.12 o 
  10   3   9        0.15        7.66      8.12 o 
 -14   4   9       73.34       53.12     13.49 o 
 -13   4   9      103.53      129.30     16.71 o 
 -12   4   9        1.95       13.64      9.50 o 
 -11   4   9      158.12      137.51     15.41 o 
 -10   4   9      195.86      174.53     16.33 o 
  -9   4   9      403.61      450.07     22.61 o 
  -8   4   9       69.10       57.87     10.58 o 
  -7   4   9       74.32       76.19     10.96 o 
  -6   4   9      354.20      335.49     18.17 o 
  -5   4   9        2.43       14.72      7.89 o 
  -4   4   9       71.26       50.20      9.43 o 
  -3   4   9        1.59       -6.21      6.21 o 
  -2   4   9       12.61       22.46      8.28 o 
  -1   4   9      413.00      394.27     19.39 o 
   0   4   9      175.98      199.74     14.41 o 
   1   4   9       65.38       50.51      9.58 o 
   2   4   9       52.82       56.72      8.66 o 
   3   4   9      386.96      311.95     15.33 o 
   4   4   9       47.30       47.90      7.97 o 
   5   4   9        0.50       -4.45      4.75 o 
   6   4   9       71.72       64.77      8.66 o 
   7   4   9        8.70       -5.06      5.06 o 
   8   4   9        9.82       -2.38      6.06 o 
   9   4   9        6.22        6.59      7.82 o 
 -12   5   9        9.51       17.32     10.35 o 
 -11   5   9      107.90      135.59     17.17 o 
 -10   5   9       52.40       51.58     11.96 o 
  -9   5   9      178.05      207.71     17.63 o 
  -8   5   9      158.29      103.93     13.95 o 
  -7   5   9      315.01      396.73     22.15 o 
  -6   5   9       63.55       45.38     10.19 o 
  -5   5   9       69.76      101.48     13.18 o 
  -4   5   9       77.19       59.56     11.11 o 
  -3   5   9      659.42      743.56     28.59 o 
  -2   5   9      205.73      193.38     15.94 o 
  -1   5   9      213.28      306.82     18.70 o 
   0   5   9       17.86       15.64      8.12 o 
   1   5   9      276.87      291.11     17.25 o 
   2   5   9        2.91        1.23      6.13 o 
   3   5   9       86.01       90.83     10.50 o 
   4   5   9       80.21       72.59      9.81 o 
   5   5   9      324.84      316.09     17.09 o 
   6   5   9       11.83       11.19      6.21 o 
   7   5   9       68.64       49.74      8.97 o 
   8   5   9        2.56        2.45      6.82 o 
 -11   6   9       20.60       29.66     12.19 o 
 -10   6   9       33.09       28.44     11.42 o 
  -9   6   9        1.30       -7.20      7.36 o 
  -8   6   9       30.03       51.58     12.26 o 
  -7   6   9       35.57       20.39     11.11 o 
  -6   6   9       16.24       22.23     10.73 o 
  -5   6   9        3.34       -6.97      8.66 o 
  -4   6   9       98.14      109.61     14.79 o 
  -3   6   9       71.53       83.16     13.95 o 
  -2   6   9       40.68       31.04     10.81 o 
  -1   6   9        0.60       -0.46      8.12 o 
   0   6   9       28.16       28.36      9.50 o 
   1   6   9       36.59       23.38      8.66 o 
   2   6   9       58.17       55.34     10.27 o 
   3   6   9        0.24        4.45      6.29 o 
   4   6   9       20.47        5.06      6.36 o 
   5   6   9        2.17       -0.69      5.98 o 
   6   6   9      108.86       44.84      9.35 o 
  -8   7   9        2.00       -4.98      9.66 o 
  -7   7   9        0.65        8.74     10.73 o 
  -6   7   9        5.04       11.80     10.58 o 
  -5   7   9       16.23       27.06     12.19 o 
  -4   7   9       19.75       32.27     12.11 o 
  -3   7   9       31.14       66.84     13.95 o 
  -2   7   9        0.39       27.98     10.12 o 
  -1   7   9        3.91       15.94      9.12 o 
   0   7   9        2.96        7.13      8.74 o 
   1   7   9        4.56       -6.36      6.36 o 
   2   7   9       10.70       12.88      7.59 o 
   3   7   9        0.21        4.60      6.59 o 
   4   7   9        3.47       13.80      6.97 o 
 -14   0  10        0.16      -10.96     10.96 o 
 -12   0  10      115.94      133.98     16.17 o 
  -8   0  10      136.98      107.77     11.73 o 
  -6   0  10      303.03      217.14     14.41 o 
  -4   0  10      465.37      490.16     18.55 o 
  -2   0  10      144.93       57.41      9.12 o 
   0   0  10       58.56       63.62      9.04 o 
   2   0  10       11.74       24.68      8.05 o 
   4   0  10      121.23      121.26     12.88 o 
   6   0  10       32.10       16.02      7.59 o 
   8   0  10       61.00       46.68      9.50 o 
  10   0  10       25.20       39.70     12.42 o 
 -15   1  10        3.55        3.30     10.58 o 
 -14   1  10       10.61       21.08     10.88 o 
 -13   1  10      154.89      152.22     16.63 o 
 -12   1  10       82.27       74.12     12.57 o 
 -11   1  10       30.17       11.19      9.35 o 
 -10   1  10      629.51      646.98     25.22 o 
  -9   1  10      146.13      133.44     12.65 o 
  -8   1  10       20.63       19.85      7.51 o 
  -7   1  10       29.95       51.51      8.20 o 
  -6   1  10     1488.76     1335.66     28.05 o 
  -5   1  10      429.39      435.20     16.71 o 
  -4   1  10     1144.51     1242.38     26.52 o 
  -3   1  10        6.95       11.27      6.44 o 
  -2   1  10       36.22       19.93      7.36 o 
  -1   1  10     2888.40     3124.68     42.00 o 
   0   1  10      148.36      110.53     11.34 o 
   1   1  10       63.92       42.23      8.58 o 
   2   1  10      136.60      164.49     13.18 o 
   3   1  10      348.93      385.23     19.24 o 
   4   1  10      383.82      282.06     16.71 o 
   5   1  10       23.38       37.40      9.81 o 
   6   1  10       19.42       26.83      8.81 o 
   7   1  10        0.58       -6.44      6.44 o 
   8   1  10       11.48        0.00      9.27 o 
   9   1  10        0.55       20.92     10.58 o 
  10   1  10        9.50       28.28     12.49 o 
 -15   2  10        9.18        4.14      9.43 o 
 -14   2  10       49.52       69.29     14.33 o 
 -13   2  10       76.64      125.47     15.64 o 
 -12   2  10       41.01       38.40     10.81 o 
 -11   2  10       91.19      100.02     12.57 o 
 -10   2  10        3.66        4.68      7.66 o 
  -9   2  10       93.48       89.45     10.73 o 
  -8   2  10      193.82      114.59     11.19 o 
  -7   2  10       30.79       34.80      8.28 o 
  -6   2  10       58.26       38.02      7.82 o 
  -5   2  10        1.31       -4.98      4.98 o 
  -4   2  10     3554.26     3650.18     46.37 o 
  -3   2  10        4.77        4.45      5.98 o 
  -2   2  10      409.38      444.10     18.40 o 
  -1   2  10      318.39      345.22     16.48 o 
   0   2  10     2126.51     2364.42     37.86 o 
   1   2  10       48.61       30.28      7.59 o 
   2   2  10      198.70      248.11     14.72 o 
   3   2  10       11.01        7.89      7.13 o 
   4   2  10      482.29      531.40     20.62 o 
   5   2  10        1.26       -3.07      5.60 o 
   6   2  10       17.66       10.73      5.44 o 
   7   2  10       42.22       24.99      6.59 o 
   8   2  10      127.55      152.83     14.56 o 
   9   2  10        0.34       -1.30      7.97 o 
  10   2  10        6.70       -3.30      9.20 o 
 -14   3  10        1.06       -2.15      9.20 o 
 -13   3  10       12.31        6.29     10.35 o 
 -12   3  10       91.54      122.94     14.56 o 
 -11   3  10       95.10       57.56     11.50 o 
 -10   3  10        0.34       -7.13      7.13 o 
  -9   3  10       90.23      105.39     12.19 o 
  -8   3  10      376.53      337.71     17.94 o 
  -7   3  10      195.01      235.61     15.64 o 
  -6   3  10      125.68      142.03     12.26 o 
  -5   3  10      303.95      258.84     15.18 o 
  -4   3  10      227.40      226.42     14.87 o 
  -3   3  10      111.22       99.03     10.88 o 
  -2   3  10      187.59      210.78     14.26 o 
  -1   3  10       66.26       67.14     10.04 o 
   0   3  10       86.28       76.26     10.27 o 
   1   3  10       35.91       35.10      8.05 o 
   2   3  10      108.27      134.75     12.42 o 
   3   3  10        2.39        6.44      5.67 o 
   4   3  10       64.79       44.84      7.74 o 
   5   3  10        1.53        0.77      5.52 o 
   6   3  10       13.58       20.62      6.59 o 
   7   3  10        5.71        2.68      5.52 o 
   8   3  10        1.48       -4.37      5.83 o 
   9   3  10        0.02        3.22      7.59 o 
 -13   4  10        0.04        1.38      9.89 o 
 -12   4  10       18.35        6.67     10.04 o 
 -11   4  10       59.26       73.35     13.41 o 
 -10   4  10       22.11       17.17      9.43 o 
  -9   4  10        9.61       13.95      8.81 o 
  -8   4  10      420.24      403.93     21.23 o 
  -7   4  10       11.99       17.02      8.51 o 
  -6   4  10      207.77      205.72     15.79 o 
  -5   4  10       61.43       69.83     10.81 o 
  -4   4  10      993.74     1057.35     30.35 o 
  -3   4  10      181.49      204.65     15.33 o 
  -2   4  10        3.06        5.14      7.74 o 
  -1   4  10       11.46        9.27      8.12 o 
   0   4  10      535.71      566.50     22.69 o 
   1   4  10       52.50       33.65      8.66 o 
   2   4  10       49.84       44.92      8.66 o 
   3   4  10       29.51       10.04      6.97 o 
   4   4  10       95.47      112.82     11.42 o 
   5   4  10        2.72       18.47      6.44 o 
   6   4  10        0.00        1.53      5.21 o 
   7   4  10        3.15        2.30      5.60 o 
   8   4  10       65.26       58.56     10.42 o 
   9   4  10        0.03        8.51      6.74 o 
 -12   5  10        0.48       -8.20      8.20 o 
 -11   5  10       43.38       33.34     12.26 o 
 -10   5  10        4.75       16.40      9.04 o 
  -9   5  10       50.88       50.28     11.27 o 
  -8   5  10       30.10       68.06     12.19 o 
  -7   5  10      182.63      176.29     16.94 o 
  -6   5  10        0.09       10.35      8.66 o 
  -5   5  10      580.35      634.03     27.52 o 
  -4   5  10       35.68       48.75     11.50 o 
  -3   5  10      391.83      484.87     24.14 o 
  -2   5  10      283.59      290.26     19.24 o 
  -1   5  10       23.10       46.75      9.04 o 
   0   5  10       45.90       53.96      9.96 o 
   1   5  10      343.14      347.37     19.01 o 
   2   5  10      120.57       90.98     11.27 o 
   3   5  10        3.48        4.52      6.21 o 
   4   5  10        3.13        2.38      6.06 o 
   5   5  10       23.39       27.98      8.28 o 
   6   5  10       19.48       24.22      6.97 o 
   7   5  10        7.46       14.26      6.82 o 
 -10   6  10       37.17       59.86     13.49 o 
  -9   6  10        6.25       -8.74      8.89 o 
  -8   6  10       13.40        9.50     10.19 o 
  -7   6  10        0.93        9.43      9.89 o 
  -6   6  10        3.89       25.06     10.27 o 
  -5   6  10       25.94       19.24     10.04 o 
  -4   6  10        2.14       16.86      9.73 o 
  -3   6  10      100.35      110.30     15.33 o 
  -2   6  10       44.02       44.38     11.73 o 
  -1   6  10       19.83       26.44      9.96 o 
   0   6  10       98.61       81.63     12.34 o 
   1   6  10       50.60       69.44     10.88 o 
   2   6  10       13.51        4.60      7.20 o 
   3   6  10        4.24       -4.29      5.83 o 
   4   6  10       43.12       35.72      8.66 o 
   5   6  10        2.81       -2.99      5.83 o 
   6   6  10        3.61       -2.38      5.98 o 
  -8   7  10        3.00       37.25     13.03 o 
  -7   7  10        1.93       26.75     11.88 o 
  -6   7  10        0.24       13.80     11.80 o 
  -5   7  10        4.01       -2.22      9.73 o 
  -4   7  10      130.99      158.58     19.09 o 
  -3   7  10        1.25        5.75     10.12 o 
  -2   7  10        1.75        3.60      9.50 o 
  -1   7  10        3.95        8.28      9.04 o 
   0   7  10       24.44       -2.07      8.51 o 
   1   7  10       29.54       43.00     10.35 o 
   2   7  10        2.49        0.00      7.20 o 
   3   7  10        0.10        5.67      6.67 o 
 -15   0  11        9.63        1.00     11.34 o 
 -13   0  11       15.43       14.72     12.19 o 
 -11   0  11      319.07      318.70     20.85 o 
  -9   0  11      162.07      144.63     14.03 o 
  -7   0  11      177.30      194.45     13.72 o 
  -5   0  11        0.23        2.30      7.51 o 
  -3   0  11       98.56      114.36     11.73 o 
  -1   0  11      852.38      865.73     24.76 o 
   1   0  11      251.72      251.33     15.48 o 
   3   0  11       14.92       24.37      9.20 o 
   5   0  11      107.55       46.83     10.88 o 
   7   0  11        0.30       -4.91      4.91 o 
   9   0  11        1.67       -3.30      6.44 o 
 -15   1  11        4.43        4.60     10.27 o 
 -14   1  11        0.41        5.44     10.50 o 
 -13   1  11       35.48       56.11     12.57 o 
 -12   1  11       10.66       16.02      9.50 o 
 -11   1  11      293.42      248.49     18.47 o 
 -10   1  11      360.04      358.63     19.70 o 
  -9   1  11       29.26       32.27      8.43 o 
  -8   1  11       10.06       12.72      7.28 o 
  -7   1  11      356.10      339.39     16.48 o 
  -6   1  11     1173.39     1176.92     27.59 o 
  -5   1  11     1284.63     1403.03     30.12 o 
  -4   1  11      286.46      346.37     16.02 o 
  -3   1  11       98.68      115.35     11.11 o 
  -2   1  11      157.16      181.81     12.72 o 
  -1   1  11        8.16        8.05      6.82 o 
   0   1  11       97.87      106.69     11.34 o 
   1   1  11      195.10      184.57     13.80 o 
   2   1  11        0.16       -4.91      7.13 o 
   3   1  11       35.98       20.31      8.66 o 
   4   1  11       59.00       25.68      9.12 o 
   5   1  11      350.15      370.51     21.38 o 
   6   1  11       21.46       26.44      9.81 o 
   7   1  11        2.06        4.22      5.90 o 
   8   1  11       27.65       25.29     10.50 o 
   9   1  11       89.47       93.28     15.87 o 
  10   1  11       10.85       27.90     12.26 o 
 -15   2  11       11.97       -1.23      9.96 o 
 -14   2  11       39.63       32.42     11.42 o 
 -13   2  11       94.41       98.95     14.95 o 
 -12   2  11        2.25        8.89      8.74 o 
 -11   2  11        8.55        6.13      8.74 o 
 -10   2  11      186.16      158.97     14.79 o 
  -9   2  11      183.82      175.91     14.18 o 
  -8   2  11      101.92      102.86     11.34 o 
  -7   2  11        1.82       -3.37      6.36 o 
  -6   2  11        1.81        9.12      6.74 o 
  -5   2  11       64.13       48.44      9.12 o 
  -4   2  11      862.95      944.68     25.68 o 
  -3   2  11       93.37      120.18     11.57 o 
  -2   2  11       59.06       51.97      9.04 o 
  -1   2  11      164.72      186.87     13.87 o 
   0   2  11       23.39       22.84      7.97 o 
   1   2  11        2.55       -2.53      7.28 o 
   2   2  11       30.65       16.63      7.59 o 
   3   2  11       95.41       81.55     10.35 o 
   4   2  11        9.71        6.67      6.67 o 
   5   2  11       50.88       69.75     10.04 o 
   6   2  11       65.65       20.23      7.13 o 
   7   2  11       21.70        9.20      6.21 o 
   8   2  11       14.82       15.48      8.05 o 
   9   2  11       55.83       29.66     11.96 o 
 -14   3  11        4.83        3.99     11.50 o 
 -13   3  11        2.62        8.51     10.35 o 
 -12   3  11        2.06       13.64      9.50 o 
 -11   3  11       13.58        8.20      9.27 o 
 -10   3  11       11.91       14.33      8.51 o 
  -9   3  11       14.89       16.48      8.51 o 
  -8   3  11       37.19       38.09      9.96 o 
  -7   3  11      115.34       72.59     10.73 o 
  -6   3  11       68.15       70.21     10.04 o 
  -5   3  11       22.03       20.31      7.82 o 
  -4   3  11        9.66       19.32      8.05 o 
  -3   3  11      250.77      161.57     13.26 o 
  -2   3  11       64.28       56.80      9.58 o 
  -1   3  11       20.95       16.25      7.51 o 
   0   3  11      159.79      189.32     14.03 o 
   1   3  11      202.37      220.36     15.25 o 
   2   3  11        2.34        2.53      6.82 o 
   3   3  11      100.50       97.96     11.11 o 
   4   3  11       46.21        3.53      7.43 o 
   5   3  11       12.73       13.11      6.36 o 
   6   3  11       31.95       26.52      6.97 o 
   7   3  11       33.60       20.00      7.13 o 
   8   3  11        0.44        0.00      6.21 o 
   9   3  11        4.51        2.22      7.51 o 
 -13   4  11        8.01       10.42     10.27 o 
 -12   4  11       38.12       44.92     12.11 o 
 -11   4  11       68.51       86.46     14.33 o 
 -10   4  11       97.75       80.40     12.88 o 
  -9   4  11       59.25       51.74     10.88 o 
  -8   4  11      152.57      158.89     15.41 o 
  -7   4  11      624.06      640.47     25.91 o 
  -6   4  11       26.01       24.68      9.58 o 
  -5   4  11      197.12      206.64     15.94 o 
  -4   4  11      250.88      275.01     17.86 o 
  -3   4  11      147.69      149.46     14.26 o 
  -2   4  11       29.32       21.15      9.12 o 
  -1   4  11      231.40      188.94     15.56 o 
   0   4  11        3.69        9.35      7.59 o 
   1   4  11       23.94        1.84      6.90 o 
   2   4  11       64.81       65.00     10.04 o 
   3   4  11       28.73       23.22      8.12 o 
   4   4  11        1.56       12.34      6.52 o 
   5   4  11      113.19       91.75     10.58 o 
   6   4  11       33.08       24.53      7.28 o 
   7   4  11       21.00        6.67      6.52 o 
   8   4  11       17.02       29.28      7.59 o 
 -12   5  11        7.72       -6.90      9.66 o 
 -11   5  11       15.44       33.19     12.26 o 
 -10   5  11       32.14        4.98      9.35 o 
  -9   5  11       16.41       22.53     10.73 o 
  -8   5  11        4.84       -0.84      7.74 o 
  -7   5  11      409.32      454.83     24.76 o 
  -6   5  11       90.17       94.05     13.72 o 
  -5   5  11        1.56       17.78      9.50 o 
  -4   5  11       14.16       12.26      9.43 o 
  -3   5  11       40.19       48.90     11.57 o 
  -2   5  11      716.57      818.29     30.35 o 
  -1   5  11       14.86       10.35      8.66 o 
   0   5  11       17.16       38.40     10.04 o 
   1   5  11      115.85      113.13     13.49 o 
   2   5  11      287.51      287.35     17.55 o 
   3   5  11       58.01       34.11      8.74 o 
   4   5  11       56.07       45.61      9.12 o 
   5   5  11      118.98       93.74     12.03 o 
   6   5  11       80.36       56.57      9.43 o 
   7   5  11        4.16        2.99      6.13 o 
 -10   6  11       17.64       14.33     11.42 o 
  -9   6  11        0.51        6.59      9.35 o 
  -8   6  11        1.67        4.52      9.20 o 
  -7   6  11        1.05        6.74      9.81 o 
  -6   6  11        1.14       19.78     11.11 o 
  -5   6  11        0.03        1.84      9.20 o 
  -4   6  11        9.79       21.61     10.58 o 
  -3   6  11        7.08       25.37     10.81 o 
  -2   6  11       30.98       13.64     10.04 o 
  -1   6  11       22.53       21.77      9.81 o 
   0   6  11        0.14       -6.06      6.06 o 
   1   6  11        8.24        9.50      8.12 o 
   2   6  11        0.20       -6.36      6.36 o 
   3   6  11        2.37        1.46      6.21 o 
   4   6  11        0.16        7.66      6.52 o 
   5   6  11       32.69       29.13      8.51 o 
  -7   7  11       50.26       57.87     14.95 o 
  -6   7  11       12.39       -6.52      9.96 o 
  -5   7  11        1.03       -6.97     10.19 o 
  -4   7  11        1.48       -5.75      9.81 o 
  -3   7  11       22.99       35.03     12.11 o 
  -2   7  11       16.04       28.51     11.57 o 
  -1   7  11        2.29       -2.07      8.97 o 
   0   7  11        1.99       33.49     10.65 o 
   1   7  11       77.56       82.24     13.57 o 
   2   7  11        0.13       -6.44      6.59 o 
 -14   0  12       72.51      108.07     17.32 o 
 -12   0  12        0.09       15.02     10.42 o 
 -10   0  12      556.83      682.62     27.59 o 
  -8   0  12      184.73      187.94     14.26 o 
  -6   0  12      173.65      111.83     11.96 o 
  -2   0  12      236.15      169.93     13.26 o 
   0   0  12     1327.30     1438.14     33.49 o 
   2   0  12        3.10       -0.77      7.43 o 
   4   0  12      913.12     1101.42     33.80 o 
   6   0  12        3.50       -3.30      7.82 o 
   8   0  12      160.30      102.63     11.19 o 
 -15   1  12        1.19       -9.58      9.81 o 
 -14   1  12      146.94      177.52     19.01 o 
 -13   1  12        2.13       -3.22      7.97 o 
 -12   1  12        5.02        5.29      9.20 o 
 -11   1  12        0.06        4.83      7.89 o 
 -10   1  12      295.18      305.67     19.16 o 
  -9   1  12       27.62        7.43      7.89 o 
  -8   1  12       12.47       20.69      7.97 o 
  -7   1  12        0.08       -3.14      6.29 o 
  -6   1  12      735.43      746.24     24.14 o 
  -5   1  12       23.55       30.28      8.12 o 
  -4   1  12       30.09       41.31      8.43 o 
  -3   1  12        3.42        5.44      6.97 o 
  -2   1  12     1028.26     1025.62     27.67 o 
  -1   1  12      297.26      355.11     17.71 o 
   0   1  12      169.38      206.49     14.87 o 
   1   1  12      767.12      813.00     26.75 o 
   2   1  12       81.37       35.79      9.58 o 
   3   1  12        3.42       -2.30      7.97 o 
   4   1  12       42.19       38.02     10.65 o 
   5   1  12      255.71      277.69     20.16 o 
   6   1  12      163.45      206.87     18.17 o 
   7   1  12       43.20       35.79     11.04 o 
   8   1  12       65.47       89.14     15.64 o 
   9   1  12        9.30        1.92      9.89 o 
 -15   2  12        5.18       12.57     11.65 o 
 -14   2  12      313.11      355.34     24.76 o 
 -13   2  12      159.02      210.78     19.16 o 
 -12   2  12       20.43        5.37      9.35 o 
 -11   2  12       22.79       21.15      9.20 o 
 -10   2  12      352.14      423.48     21.00 o 
  -9   2  12       28.10       38.17      9.20 o 
  -8   2  12        0.96       15.94      7.36 o 
  -7   2  12      398.18      414.36     19.01 o 
  -6   2  12      108.10      102.17     11.19 o 
  -5   2  12        4.56       -6.52      6.52 o 
  -4   2  12      338.56      338.09     17.32 o 
  -3   2  12        1.86        1.46      6.90 o 
  -2   2  12       21.94       26.75      8.35 o 
  -1   2  12      325.01      435.66     20.00 o 
   0   2  12      127.58      127.00     12.57 o 
   1   2  12        5.72       12.42      7.51 o 
   2   2  12       17.68       12.57      8.28 o 
   3   2  12      159.60      140.11     13.95 o 
   4   2  12       95.02       93.97     12.26 o 
   5   2  12        5.31       18.01      7.74 o 
   6   2  12       56.82       34.11      8.74 o 
   7   2  12        8.59       10.42      6.44 o 
   8   2  12       52.04       56.26      9.96 o 
   9   2  12       14.54        2.68      8.58 o 
 -14   3  12       12.68       22.76     11.65 o 
 -13   3  12        2.23        6.90     10.04 o 
 -12   3  12      155.79      165.10     16.63 o 
 -11   3  12        7.43       -3.14      7.89 o 
 -10   3  12      128.55      154.83     15.18 o 
  -9   3  12        8.22        9.58      7.97 o 
  -8   3  12      197.15      187.79     15.56 o 
  -7   3  12       58.13       29.74      9.27 o 
  -6   3  12       21.31       22.07      8.05 o 
  -5   3  12        1.02        1.53      7.36 o 
  -4   3  12      141.18      148.01     13.49 o 
  -3   3  12       50.67       20.85      8.66 o 
  -2   3  12      211.01      196.37     15.18 o 
  -1   3  12       89.19      112.82     12.57 o 
   0   3  12       44.54       23.84      8.74 o 
   1   3  12      172.82      222.05     15.87 o 
   2   3  12      305.00      333.57     18.78 o 
   3   3  12        2.44       -0.69      6.52 o 
   4   3  12        0.13       -1.76      6.52 o 
   5   3  12       35.43       37.02      8.35 o 
   6   3  12       20.81       16.40      7.05 o 
   7   3  12        1.31        9.04      6.13 o 
   8   3  12       11.36        7.36      6.52 o 
 -13   4  12       23.55       14.26     10.50 o 
 -12   4  12      114.06      122.10     16.33 o 
 -11   4  12      180.54      194.30     17.86 o 
 -10   4  12       18.25       12.11      9.04 o 
  -9   4  12       29.21       23.30      9.89 o 
  -8   4  12      129.61      138.20     15.02 o 
  -7   4  12      449.53      494.53     24.30 o 
  -6   4  12       56.32       73.81     12.11 o 
  -5   4  12        5.47       19.39      9.12 o 
  -4   4  12     1397.20     1643.24     39.32 o 
  -3   4  12      206.51      216.45     16.94 o 
  -2   4  12       81.42       79.79     12.03 o 
  -1   4  12      115.72       91.90     12.57 o 
   0   4  12      554.87      672.73     26.29 o 
   1   4  12       93.15       39.47      9.96 o 
   2   4  12        1.66       11.34      7.20 o 
   3   4  12       73.18       60.70     10.58 o 
   4   4  12      129.35      118.88     12.03 o 
   5   4  12        4.07       17.78      6.97 o 
   6   4  12        7.79        0.54      5.90 o 
   7   4  12        2.94        1.84      5.90 o 
 -12   5  12        0.51        8.97     10.88 o 
 -11   5  12       82.49      105.24     16.10 o 
 -10   5  12      136.72      116.89     15.64 o 
  -9   5  12       58.17       71.44     13.57 o 
  -8   5  12       55.13       46.98     12.03 o 
  -7   5  12       47.97       66.61     13.34 o 
  -6   5  12      216.46      250.25     19.24 o 
  -5   5  12      142.39      151.53     16.94 o 
  -4   5  12       37.99       40.32     11.11 o 
  -3   5  12      271.35      300.23     20.23 o 
  -2   5  12      120.21      119.65     14.79 o 
  -1   5  12       33.22       18.93      8.81 o 
   0   5  12        2.16       19.47      9.12 o 
   1   5  12      267.38      208.94     17.55 o 
   2   5  12      194.37      263.82     18.17 o 
   3   5  12       49.72       59.02     10.96 o 
   4   5  12      100.44       80.63     11.50 o 
   5   5  12       42.97       38.25      9.20 o 
   6   5  12       21.28       24.83      8.28 o 
 -10   6  12       24.50       12.57     11.04 o 
  -9   6  12        0.01        2.61     10.42 o 
  -8   6  12       14.44       16.56     11.27 o 
  -7   6  12      147.22      146.55     18.01 o 
  -6   6  12       33.50       29.97     11.80 o 
  -5   6  12       21.11       28.05     11.04 o 
  -4   6  12       33.16       42.16     12.57 o 
  -3   6  12       39.17       61.24     13.03 o 
  -2   6  12        0.59        0.38      9.04 o 
  -1   6  12        1.73       -7.51      7.51 o 
   0   6  12       11.04       18.24      8.89 o 
   1   6  12       22.00       11.80      8.89 o 
   2   6  12        0.26        2.45      7.82 o 
   3   6  12       39.18       28.97      9.50 o 
   4   6  12        7.57        0.15      6.52 o 
  -6   7  12       40.50       41.24     13.41 o 
  -5   7  12        4.91       21.08     12.19 o 
  -4   7  12       21.29       20.16     11.42 o 
  -3   7  12        9.26       20.77     11.11 o 
  -2   7  12        0.03        7.82      9.27 o 
  -1   7  12        7.64       15.33     11.50 o 
   0   7  12        1.87       -7.97      7.97 o 
 -15   0  13       29.34        1.99     13.11 o 
 -13   0  13       95.31       74.96     14.56 o 
 -11   0  13      221.04      214.61     19.16 o 
  -9   0  13       25.38       10.96      8.12 o 
  -7   0  13      835.62     1010.60     30.28 o 
  -5   0  13       24.02        5.98      8.12 o 
  -3   0  13      167.22      243.59     15.71 o 
  -1   0  13      101.96      137.05     13.49 o 
   1   0  13      764.97      883.74     28.59 o 
   3   0  13       77.26       57.26     11.57 o 
   5   0  13      251.21      233.93     19.09 o 
   7   0  13        0.20       12.42      7.59 o 
 -15   1  13        0.69        3.60     10.50 o 
 -14   1  13        1.07        2.53      9.27 o 
 -13   1  13        2.52        2.07      9.50 o 
 -12   1  13      127.10      152.22     15.94 o 
 -11   1  13        4.39        8.51      8.51 o 
 -10   1  13      105.08      130.61     13.18 o 
  -9   1  13        1.72        0.84      7.20 o 
  -8   1  13       30.13       53.12      9.43 o 
  -7   1  13      270.68      146.70     13.57 o 
  -6   1  13        0.82        8.20      7.59 o 
  -5   1  13       13.92        4.98      7.36 o 
  -4   1  13       97.59       94.35     11.19 o 
  -3   1  13       84.67       70.90     10.42 o 
  -2   1  13        2.03       14.18      7.89 o 
  -1   1  13      526.94      486.40     21.31 o 
   0   1  13       17.21       27.67      9.43 o 
   1   1  13       58.33       59.10     10.88 o 
   2   1  13       39.90       28.21      9.89 o 
   3   1  13      362.91      407.00     22.00 o 
   4   1  13        4.90        7.28      9.20 o 
   5   1  13       25.35       30.89     11.11 o 
   6   1  13        0.00       11.65     10.27 o 
   7   1  13       77.81       73.12     13.64 o 
   8   1  13        5.94        3.68     10.42 o 
 -14   2  13        5.63       -7.97      7.97 o 
 -13   2  13        7.91       10.73     10.19 o 
 -12   2  13       45.02       50.20     12.34 o 
 -11   2  13      164.97      176.75     16.17 o 
 -10   2  13       12.32       -5.29      6.36 o 
  -9   2  13       90.03       81.02     11.34 o 
  -8   2  13      132.76       82.70     11.19 o 
  -7   2  13      786.07      794.37     27.06 o 
  -6   2  13      168.43      195.76     14.72 o 
  -5   2  13      179.75      142.03     13.03 o 
  -4   2  13      173.35      168.32     13.95 o 
  -3   2  13      327.70      438.42     20.54 o 
  -2   2  13       30.50       13.72      8.35 o 
  -1   2  13      107.65       83.93     11.34 o 
   0   2  13       62.33       72.66     11.50 o 
   1   2  13      139.87      183.72     15.33 o 
   2   2  13       65.50       59.33     10.35 o 
   3   2  13        6.73        2.68      7.74 o 
   4   2  13        8.87        9.50      7.97 o 
   5   2  13       11.14       -4.45      7.59 o 
   6   2  13        6.41        8.66      7.51 o 
   7   2  13        0.00        5.06      5.90 o 
   8   2  13        1.25       -3.07      5.44 o 
 -14   3  13        2.13       -6.52      9.96 o 
 -13   3  13        3.76       -6.13      8.43 o 
 -12   3  13       20.61       29.13     10.50 o 
 -11   3  13        3.15       -6.29      7.66 o 
 -10   3  13       11.39        8.97      8.43 o 
  -9   3  13       46.70       56.34     11.19 o 
  -8   3  13       20.63       37.56      9.96 o 
  -7   3  13       65.68       48.52     10.12 o 
  -6   3  13       30.35       31.27      9.50 o 
  -5   3  13      178.11      174.76     15.02 o 
  -4   3  13        0.04        0.92      8.12 o 
  -3   3  13       18.74        2.53      7.74 o 
  -2   3  13       62.54       88.22     12.11 o 
  -1   3  13      271.76      339.16     19.55 o 
   0   3  13       39.95       50.74     10.27 o 
   1   3  13       23.77       21.15      9.12 o 
   2   3  13        5.00       10.96      7.66 o 
   3   3  13      110.00      113.82     13.49 o 
   4   3  13      142.03      156.82     14.72 o 
   5   3  13       13.75       20.23      7.82 o 
   6   3  13        3.78        2.84      6.06 o 
   7   3  13       62.47       46.68      9.04 o 
 -13   4  13       16.19       -8.35     10.73 o 
 -12   4  13        7.52       -1.69      8.81 o 
 -11   4  13       94.04      112.52     15.02 o 
 -10   4  13       19.31       43.77     10.96 o 
  -9   4  13       39.51       35.64     10.35 o 
  -8   4  13       84.73       37.33     10.50 o 
  -7   4  13      139.68      126.47     15.02 o 
  -6   4  13       80.34       90.06     13.18 o 
  -5   4  13       27.40       24.14      9.12 o 
  -4   4  13      562.15      605.28     26.37 o 
  -3   4  13       63.59       98.19     13.03 o 
  -2   4  13      102.09      102.17     13.34 o 
  -1   4  13        2.12       -2.38      8.12 o 
   0   4  13      249.59      273.48     18.70 o 
   1   4  13       72.07       39.17     10.27 o 
   2   4  13       66.93       75.57     11.88 o 
   3   4  13        6.37        4.45      7.51 o 
   4   4  13       67.92       78.18     10.88 o 
   5   4  13      111.04       61.47     10.96 o 
   6   4  13        6.51       13.11      6.82 o 
 -11   5  13        7.48       26.37     11.73 o 
 -10   5  13        8.33       23.22     11.42 o 
  -9   5  13        4.75        5.90      9.43 o 
  -8   5  13        0.00       19.62     10.12 o 
  -7   5  13       10.29       -5.44      8.51 o 
  -6   5  13        5.65       -2.15      7.66 o 
  -5   5  13      115.23      106.54     14.87 o 
  -4   5  13       85.28       57.72     12.80 o 
  -3   5  13       81.36       91.21     14.41 o 
  -2   5  13        0.92       12.49      9.43 o 
  -1   5  13        0.43        7.43      8.58 o 
   0   5  13       13.22       15.87      9.50 o 
   1   5  13       33.17       27.13     10.35 o 
   2   5  13        4.71        0.38      7.36 o 
   3   5  13       28.29       49.97     10.27 o 
   4   5  13       60.94       56.26     10.50 o 
   5   5  13        6.51        0.92      7.05 o 
  -9   6  13        0.03       10.58     11.19 o 
  -8   6  13       28.69       33.72     12.65 o 
  -7   6  13       42.48       36.71     12.42 o 
  -6   6  13       12.36       11.73     10.50 o 
  -5   6  13       42.39       32.42     12.80 o 
  -4   6  13       25.44       30.28     12.03 o 
  -3   6  13      150.76      203.81     19.09 o 
  -2   6  13        0.38        0.23      8.89 o 
  -1   6  13        0.03        1.07      9.20 o 
   0   6  13       55.11       60.70     12.49 o 
   1   6  13       25.34       14.49      9.43 o 
   2   6  13        0.69       -3.60      6.74 o 
   3   6  13        0.00       13.41      7.74 o 
  -4   7  13       17.08        5.14     10.04 o 
  -3   7  13        2.47       13.64     10.19 o 
  -2   7  13        0.00       -6.29      9.35 o 
 -14   0  14       12.16        0.69     12.49 o 
 -12   0  14       22.74       20.00     11.73 o 
 -10   0  14      258.17       83.47     13.11 o 
  -8   0  14       35.26       31.20     10.35 o 
  -6   0  14      228.07      287.43     18.70 o 
  -4   0  14       91.63      116.66     12.95 o 
  -2   0  14      801.28      895.32     28.90 o 
   0   0  14      316.98      343.07     20.16 o 
   2   0  14      698.95      878.38     31.04 o 
   4   0  14      120.13      146.70     16.33 o 
   6   0  14       56.49       77.57     13.87 o 
   8   0  14       33.10       20.62      8.28 o 
 -14   1  14      155.84      191.93     19.93 o 
 -13   1  14        2.80       -1.30      8.89 o 
 -12   1  14        5.73        4.22      8.74 o 
 -11   1  14      105.26       82.24     12.88 o 
 -10   1  14      382.13      347.52     20.00 o 
  -9   1  14       21.42       26.06      9.04 o 
  -8   1  14      254.84      221.51     16.33 o 
  -7   1  14      114.46       94.28     12.11 o 
  -6   1  14      610.26      644.76     24.14 o 
  -5   1  14      109.97       59.02     10.65 o 
  -4   1  14       14.68        8.12      7.97 o 
  -3   1  14       60.66       23.99      8.66 o 
  -2   1  14      494.40      497.67     22.61 o 
  -1   1  14      217.90      213.31     16.33 o 
   0   1  14      297.56      312.95     18.86 o 
   1   1  14        0.09        5.90      7.97 o 
   2   1  14      241.77      132.52     14.64 o 
   3   1  14       19.95       30.05     10.65 o 
   4   1  14       63.69       59.33     12.19 o 
   5   1  14       52.45       85.23     13.57 o 
   6   1  14        3.21        4.45     10.12 o 
   7   1  14        0.57       38.17     10.96 o 
   8   1  14        4.87       -7.43      7.43 o 
 -14   2  14      124.76      126.16     16.25 o 
 -13   2  14        0.01       13.26     10.65 o 
 -12   2  14      103.10      111.45     14.64 o 
 -11   2  14       84.78      108.23     14.87 o 
 -10   2  14      110.72       96.58     12.95 o 
  -9   2  14       17.14       11.42      8.74 o 
  -8   2  14      259.92      146.40     14.26 o 
  -7   2  14      127.88      144.86     13.87 o 
  -6   2  14        0.39       11.73      8.28 o 
  -5   2  14      478.12      560.83     23.84 o 
  -4   2  14       15.42       21.15      9.50 o 
  -3   2  14        8.38       19.01      9.20 o 
  -2   2  14        6.19       21.08      9.50 o 
  -1   2  14      823.18      885.28     29.66 o 
   0   2  14      105.51       62.39     11.65 o 
   1   2  14        8.07       -8.05      8.05 o 
   2   2  14       12.60       19.47      9.04 o 
   3   2  14       44.57       48.36     11.27 o 
   4   2  14        0.06       -7.28      7.28 o 
   5   2  14        2.75        6.59      8.51 o 
   6   2  14       14.38       17.25      8.81 o 
   7   2  14       45.73       30.66      8.43 o 
 -13   3  14       10.61        4.14      9.12 o 
 -12   3  14        2.39       -7.59      8.28 o 
 -11   3  14        3.57       13.41      9.89 o 
 -10   3  14       18.25        9.12      9.35 o 
  -9   3  14       72.22       67.60     12.11 o 
  -8   3  14       18.04        5.29      8.05 o 
  -7   3  14       14.08       18.86      9.27 o 
  -6   3  14        9.80        3.30      8.05 o 
  -5   3  14       55.26       69.06     12.03 o 
  -4   3  14       37.78       41.77     10.42 o 
  -3   3  14       24.74       31.43      9.66 o 
  -2   3  14       97.56       83.85     12.34 o 
  -1   3  14        1.89       16.94      8.43 o 
   0   3  14       58.07       91.13     13.41 o 
   1   3  14        3.03        9.27      8.81 o 
   2   3  14       57.31       38.17     10.65 o 
   3   3  14        5.89        9.58      7.74 o 
   4   3  14        0.05       -0.84      7.66 o 
   5   3  14        0.24       -6.52      6.52 o 
   6   3  14        7.70        8.12      7.05 o 
   7   3  14       10.36        3.83      6.67 o 
 -12   4  14       13.21        6.36     10.65 o 
 -11   4  14       60.78       41.01     11.57 o 
 -10   4  14        5.06       17.25      9.43 o 
  -9   4  14       39.01       45.68     11.80 o 
  -8   4  14        5.45       -3.14      8.12 o 
  -7   4  14      155.05      138.43     15.87 o 
  -6   4  14      177.70      128.00     15.33 o 
  -5   4  14       43.19       56.34     11.65 o 
  -4   4  14       10.70        5.75      8.28 o 
  -3   4  14        0.53       -7.51      7.51 o 
  -2   4  14        0.25        3.68      8.66 o 
  -1   4  14       68.45       31.81     10.50 o 
   0   4  14        2.64        0.69      7.74 o 
   1   4  14       23.28       11.80      9.35 o 
   2   4  14        7.46        3.91      8.12 o 
   3   4  14       53.94       47.14     10.19 o 
   4   4  14        3.52       -1.99      7.82 o 
   5   4  14       64.45       24.45      9.20 o 
 -11   5  14        0.49       -0.61      9.96 o 
 -10   5  14      141.17      147.70     18.01 o 
  -9   5  14        2.20        9.66     10.04 o 
  -8   5  14        1.84       -4.45      8.81 o 
  -7   5  14        3.40        9.50      9.81 o 
  -6   5  14       32.38        9.43     11.42 o 
  -5   5  14        0.11       -0.38      9.50 o 
  -4   5  14        5.56       23.61     10.35 o 
  -3   5  14       11.89       18.78      9.89 o 
  -2   5  14      135.41      175.98     17.63 o 
  -1   5  14       13.12       12.80      9.27 o 
   0   5  14        0.41       11.34      9.43 o 
   1   5  14        0.51       -4.45      8.05 o 
   2   5  14       72.55       57.03     12.26 o 
   3   5  14        0.65        6.36      8.12 o 
   4   5  14        6.41        2.07      7.51 o 
  -8   6  14        0.09       12.95     10.73 o 
  -7   6  14        3.76       -9.04      9.04 o 
  -6   6  14       18.55        2.68     10.35 o 
  -5   6  14       35.25       25.14     12.57 o 
  -4   6  14        1.44       12.88     10.58 o 
  -3   6  14        1.00        0.54      9.73 o 
  -2   6  14        0.07       16.25     10.58 o 
  -1   6  14        4.29        4.29      9.20 o 
   0   6  14        6.21       -2.68      9.27 o 
   1   6  14       19.82       26.44      8.51 o 
 -13   0  15      116.50      126.70     17.55 o 
 -11   0  15        1.08       -8.28      8.43 o 
  -9   0  15      165.18      163.34     15.71 o 
  -7   0  15       30.60       54.42     11.96 o 
  -5   0  15      855.58      839.83     29.28 o 
  -3   0  15       50.27       42.08     11.04 o 
  -1   0  15       44.54       29.43      9.96 o 
   1   0  15      286.21      368.06     22.23 o 
   3   0  15        1.02       -8.12      9.04 o 
   5   0  15       33.47       47.21     12.57 o 
   7   0  15        1.49        5.37      9.35 o 
 -14   1  15        0.11        8.74     11.27 o 
 -13   1  15       22.88       29.89     11.19 o 
 -12   1  15      220.22      257.84     20.16 o 
 -11   1  15       44.12       13.18      9.81 o 
 -10   1  15      105.27      106.62     13.57 o 
  -9   1  15      384.99      404.85     22.07 o 
  -8   1  15       91.19      102.78     13.03 o 
  -7   1  15       33.53       33.26      9.81 o 
  -6   1  15      242.96      274.70     18.32 o 
  -5   1  15      449.66      423.09     21.46 o 
  -4   1  15      467.65      520.90     23.99 o 
  -3   1  15       18.25       25.22      9.58 o 
  -2   1  15        1.51       -7.59      7.59 o 
  -1   1  15      417.00      481.12     23.07 o 
   0   1  15      609.76      660.32     27.13 o 
   1   1  15       32.41       34.64     10.58 o 
   2   1  15       25.59       11.96      9.89 o 
   3   1  15      569.61      677.10     29.97 o 
   4   1  15       14.63       22.69     10.88 o 
   5   1  15       52.95       64.46     13.87 o 
   6   1  15       28.05       20.46     12.19 o 
   7   1  15       94.25       81.48     15.79 o 
 -14   2  15       14.92       18.09     12.49 o 
 -13   2  15      200.27      226.65     20.16 o 
 -12   2  15       31.15        4.06      8.97 o 
 -11   2  15      500.10      581.68     27.75 o 
 -10   2  15      146.26      162.72     15.79 o 
  -9   2  15      209.44      221.05     17.63 o 
  -8   2  15        0.03       -7.28      7.28 o 
  -7   2  15     1244.17     1270.12     35.41 o 
  -6   2  15       30.87       13.26      9.50 o 
  -5   2  15     1272.46     1310.75     36.48 o 
  -4   2  15       10.05       14.79      9.20 o 
  -3   2  15      776.01      850.48     29.74 o 
  -2   2  15      186.91      254.24     18.09 o 
  -1   2  15      705.93      722.17     28.67 o 
   0   2  15       45.55       59.02     11.80 o 
   1   2  15      296.03      366.30     22.07 o 
   2   2  15       41.25       51.66     12.34 o 
   3   2  15       83.71       86.15     13.87 o 
   4   2  15       11.29       30.20      9.96 o 
   5   2  15       80.30      141.80     15.94 o 
   6   2  15        9.04        9.73      8.74 o 
 -13   3  15       10.54       -0.15      8.66 o 
 -12   3  15       22.21       45.30     12.03 o 
 -11   3  15        0.51        0.77      9.27 o 
 -10   3  15       53.45       54.11     12.49 o 
  -9   3  15        3.57        3.30      8.58 o 
  -8   3  15       28.65       22.53      9.27 o 
  -7   3  15       27.23       27.75     10.04 o 
  -6   3  15       76.12       65.00     12.65 o 
  -5   3  15      411.62      446.55     23.53 o 
  -4   3  15       28.62       25.37      9.89 o 
  -3   3  15        1.36        8.97      8.66 o 
  -2   3  15        9.49       20.77      9.81 o 
  -1   3  15      224.11      261.52     19.01 o 
   0   3  15        9.11        4.52      8.58 o 
   1   3  15        1.09       -0.69      8.35 o 
   2   3  15       16.63        1.69      8.35 o 
   3   3  15       43.16       22.23      9.81 o 
   4   3  15       22.00       27.21      9.81 o 
   5   3  15        9.63        6.52      8.28 o 
   6   3  15        5.86        4.29      7.82 o 
 -12   4  15       10.51       24.45     11.73 o 
 -11   4  15       20.69       15.71     10.42 o 
 -10   4  15        1.02        8.43      9.89 o 
  -9   4  15      126.92      134.44     17.17 o 
  -8   4  15        3.73       -8.66      8.66 o 
  -7   4  15      269.96      317.40     21.69 o 
  -6   4  15       14.47        7.66      9.20 o 
  -5   4  15      232.05      234.85     19.39 o 
  -4   4  15       25.91        4.98      9.12 o 
  -3   4  15       35.84       28.82     10.27 o 
  -2   4  15       42.98       34.03     10.58 o 
  -1   4  15       60.77       45.45     11.73 o 
   0   4  15        5.73        8.28      8.51 o 
   1   4  15       45.35       53.35     11.96 o 
   2   4  15       33.90       49.05     10.88 o 
   3   4  15        0.73        6.36      8.12 o 
   4   4  15        2.79        6.59      8.28 o 
 -10   5  15       22.88       44.38     12.80 o 
  -9   5  15        0.11       21.92     10.88 o 
  -8   5  15        0.77       -6.67      9.04 o 
  -7   5  15       36.96       35.26     11.96 o 
  -6   5  15        3.15       15.87     10.65 o 
  -5   5  15        0.30       -2.30      9.58 o 
  -4   5  15        2.56        4.29      9.04 o 
  -3   5  15        6.88       24.68      9.89 o 
  -2   5  15        2.12        8.89      9.73 o 
  -1   5  15       21.69       18.17     10.58 o 
   0   5  15       29.43       33.95     10.81 o 
   1   5  15       29.42       21.31      9.73 o 
   2   5  15        2.21       -5.14      8.43 o 
   3   5  15       13.76        9.35      9.04 o 
  -7   6  15       29.25       21.15     12.65 o 
  -6   6  15        4.85       18.09     11.50 o 
  -5   6  15        1.13        4.45     10.35 o 
  -4   6  15       13.27       -3.83     10.35 o 
  -3   6  15        6.60       13.49     10.73 o 
  -2   6  15        0.17       -5.52      8.28 o 
  -1   6  15        8.53       21.38     10.42 o 
   0   6  15       34.76       35.64     10.65 o 
 -14   0  16       17.14       20.85     12.49 o 
 -12   0  16       16.87        5.37     10.12 o 
 -10   0  16       86.76      113.67     14.87 o 
  -8   0  16      170.47       57.56     13.26 o 
  -6   0  16       42.17       30.28     10.65 o 
  -4   0  16        0.28        5.90      9.66 o 
  -2   0  16      843.71      921.15     31.27 o 
   0   0  16        0.34       -0.61      9.27 o 
   2   0  16      579.69      802.04     32.35 o 
   4   0  16      179.94      189.55     19.62 o 
   6   0  16      121.91      145.32     17.48 o 
 -14   1  16      135.41      130.38     18.55 o 
 -13   1  16       49.36       64.15     13.41 o 
 -12   1  16        0.37       -4.68      9.04 o 
 -11   1  16       10.61        7.51      9.12 o 
 -10   1  16      332.00      340.16     21.23 o 
  -9   1  16      315.92      283.21     19.39 o 
  -8   1  16       11.23       28.51     10.04 o 
  -7   1  16        1.77        1.69      8.74 o 
  -6   1  16        2.46        4.45      9.58 o 
  -5   1  16      137.27      156.05     15.33 o 
  -4   1  16        4.75        0.46      8.28 o 
  -3   1  16       88.66       46.83     10.96 o 
  -2   1  16       14.22       11.27      9.12 o 
  -1   1  16       33.82        7.28      9.35 o 
   0   1  16        0.10       -8.81      8.81 o 
   1   1  16       51.40       71.44     12.65 o 
   2   1  16        0.06       -8.20      8.20 o 
   3   1  16        9.40        3.45      9.81 o 
   4   1  16        0.55       -6.06      8.97 o 
   5   1  16       11.57        3.22      9.66 o 
   6   1  16       21.16       19.24     12.11 o 
 -13   2  16        1.45       -9.04      9.04 o 
 -12   2  16        0.64       21.54      9.89 o 
 -11   2  16        2.99        0.00      8.66 o 
 -10   2  16      333.23      315.48     21.46 o 
  -9   2  16        0.50        1.53      8.89 o 
  -8   2  16       10.80        8.97      8.20 o 
  -7   2  16      111.50      125.93     14.33 o 
  -6   2  16      549.44      428.69     23.15 o 
  -5   2  16       36.91       62.16     11.88 o 
  -4   2  16       45.05       32.73      9.73 o 
  -3   2  16       53.83       47.14     10.88 o 
  -2   2  16      613.43      662.08     27.98 o 
  -1   2  16       12.06        8.43      8.43 o 
   0   2  16       93.73      114.43     14.33 o 
   1   2  16       94.81      123.63     15.02 o 
   2   2  16      247.42      252.86     20.77 o 
   3   2  16        1.42       12.11      9.66 o 
   4   2  16       28.40       39.70     11.42 o 
   5   2  16        0.01       -7.97      7.97 o 
 -12   3  16       39.25       20.46     11.42 o 
 -11   3  16        1.89        5.98      8.81 o 
 -10   3  16      129.71      169.16     17.55 o 
  -9   3  16       94.52       41.39     11.73 o 
  -8   3  16       37.46       43.15     11.19 o 
  -7   3  16      194.72      222.58     18.78 o 
  -6   3  16      121.17      131.83     15.56 o 
  -5   3  16      386.25      408.68     23.53 o 
  -4   3  16       64.66       80.71     13.26 o 
  -3   3  16       67.39      108.61     13.64 o 
  -2   3  16        6.73        1.69      8.74 o 
  -1   3  16      110.04       76.80     13.34 o 
   0   3  16       11.61       12.72      9.43 o 
   1   3  16       22.25       13.57      9.20 o 
   2   3  16        1.20       -7.43      8.20 o 
   3   3  16       54.79       70.06     12.72 o 
   4   3  16        7.03       15.87     10.04 o 
   5   3  16       28.63       29.05     10.50 o 
 -11   4  16        7.75       -9.20      9.20 o 
 -10   4  16        5.47       11.57     10.58 o 
  -9   4  16        8.62        6.06      9.50 o 
  -8   4  16       60.13       83.62     14.10 o 
  -7   4  16      109.76      113.44     15.48 o 
  -6   4  16        0.39       -1.61      8.28 o 
  -5   4  16      107.74      115.66     15.02 o 
  -4   4  16      129.13       56.26     13.18 o 
  -3   4  16        0.15       25.29     10.65 o 
  -2   4  16       43.38       67.53     13.11 o 
  -1   4  16       27.71       44.69     11.96 o 
   0   4  16       57.42       71.97     13.11 o 
   1   4  16        0.24       12.34      9.81 o 
   2   4  16       46.54       57.87     12.26 o 
   3   4  16        2.86       10.96      8.81 o 
  -9   5  16        0.01        0.00     10.27 o 
  -8   5  16        0.05        3.53     10.42 o 
  -7   5  16       73.68       71.13     13.87 o 
  -6   5  16       41.23       59.33     12.65 o 
  -5   5  16       24.90       -1.38     10.65 o 
  -4   5  16      127.92       98.26     15.25 o 
  -3   5  16        5.26       -4.29      8.51 o 
  -2   5  16       17.49       28.36     11.57 o 
  -1   5  16       18.72       12.95      9.81 o 
   0   5  16       73.86       67.99     14.03 o 
   1   5  16        7.49        1.46      9.04 o 
  -4   6  16        9.90       20.69     12.65 o 
 -13   0  17        0.36       -7.66      7.66 o 
 -11   0  17       12.50        8.05     10.42 o 
  -9   0  17        5.89       21.77     11.11 o 
  -7   0  17       35.18       37.63     11.73 o 
  -5   0  17       40.11       75.42     13.18 o 
  -3   0  17       12.61       14.41      9.58 o 
  -1   0  17        0.25        6.52      8.97 o 
   1   0  17       18.15       27.67     11.27 o 
   3   0  17        4.69       -2.68      9.58 o 
   5   0  17        3.29       13.41     10.42 o 
 -13   1  17        9.16       -9.27      9.27 o 
 -12   1  17        6.07        3.99      9.43 o 
 -11   1  17        9.01        8.89      9.27 o 
 -10   1  17      152.65      159.58     16.48 o 
  -9   1  17        5.82        0.84      8.97 o 
  -8   1  17        1.60       -8.05      8.05 o 
  -7   1  17      140.45      106.54     14.03 o 
  -6   1  17       55.74       50.13     11.42 o 
  -5   1  17       28.89       47.06     11.42 o 
  -4   1  17       52.78       47.98     11.27 o 
  -3   1  17       62.00       38.48     10.50 o 
  -2   1  17       69.06       72.74     12.80 o 
  -1   1  17      103.32      108.23     14.64 o 
   0   1  17        8.42       -5.67      8.12 o 
   1   1  17      136.52      176.60     18.01 o 
   2   1  17      255.56      273.63     21.38 o 
   3   1  17       35.68       66.84     13.49 o 
   4   1  17        6.29       10.88     11.11 o 
   5   1  17       16.82       27.82     12.72 o 
 -13   2  17       11.73       19.32     10.88 o 
 -12   2  17       71.85       85.31     14.26 o 
 -11   2  17       76.77       92.21     14.72 o 
 -10   2  17       23.73       33.42     11.34 o 
  -9   2  17       19.40       32.58     11.27 o 
  -8   2  17        0.33        2.99      9.20 o 
  -7   2  17        0.60       -3.22      8.35 o 
  -6   2  17       35.64       42.62     11.19 o 
  -5   2  17       69.12       64.92     12.03 o 
  -4   2  17      106.57       72.89     12.80 o 
  -3   2  17       30.15       25.98     10.19 o 
  -2   2  17        7.03        4.98      8.89 o 
  -1   2  17       21.04       21.23     10.35 o 
   0   2  17      137.20      150.92     16.63 o 
   1   2  17      100.08       99.11     15.18 o 
   2   2  17        9.29        5.21      9.66 o 
   3   2  17        2.95       17.63     10.50 o 
   4   2  17        2.33       -0.69     10.19 o 
 -12   3  17        0.74       -8.74      9.35 o 
 -11   3  17       36.66       46.52     12.19 o 
 -10   3  17        3.17        5.67      8.66 o 
  -9   3  17       27.63       23.91     11.04 o 
  -8   3  17       33.17       37.25     12.57 o 
  -7   3  17       67.69       15.48     10.27 o 
  -6   3  17        0.25       -8.74      8.74 o 
  -5   3  17       22.54       29.97     11.04 o 
  -4   3  17        2.94        9.35      9.35 o 
  -3   3  17        0.18       -2.22      8.58 o 
  -2   3  17       60.49       38.86     11.65 o 
  -1   3  17       32.12       46.60     12.19 o 
   0   3  17        2.38       11.04     10.12 o 
   1   3  17        4.49       30.66     11.04 o 
   2   3  17        7.30       14.79     10.50 o 
   3   3  17        3.56       -8.28      8.28 o 
 -10   4  17        0.00       -7.66      8.43 o 
  -9   4  17       35.73       65.15     13.41 o 
  -8   4  17        0.27        2.84     10.19 o 
  -7   4  17       26.61       24.22     11.11 o 
  -6   4  17       22.98       51.28     12.19 o 
  -5   4  17       16.20       21.08     10.96 o 
  -4   4  17        1.03       -1.53      8.58 o 
  -3   4  17       17.61        6.82      9.27 o 
  -2   4  17       19.29       17.25     10.81 o 
  -1   4  17       16.53        3.99      9.73 o 
   0   4  17        2.97       -7.20      7.20 o 
   1   4  17        1.34        3.53     10.04 o 
   2   4  17       12.38       14.95     10.73 o 
  -8   5  17        0.86        1.46     10.12 o 
  -7   5  17        4.05       35.95     11.65 o 
  -6   5  17        5.95       11.04     11.50 o 
  -5   5  17        3.43       11.65     10.96 o 
  -4   5  17        0.08       -8.20      8.20 o 
  -3   5  17        2.25       -5.98      9.50 o 
  -2   5  17        5.72       22.30     11.19 o 
  -1   5  17        1.88        1.30     10.35 o 
   0   5  17        0.35       -5.98      8.51 o 
 -12   0  18        1.19       15.41     11.50 o 
 -10   0  18      120.31      115.89     16.63 o 
  -8   0  18       53.50       23.45     12.34 o 
  -6   0  18       83.96       10.50     10.96 o 
  -4   0  18      101.24       77.72     13.26 o 
  -2   0  18       72.46       55.34     12.65 o 
   0   0  18       15.46       30.74     11.65 o 
   2   0  18      237.48      314.71     23.84 o 
   4   0  18        5.29        0.00     10.50 o 
 -12   1  18        4.39       10.81     10.27 o 
 -11   1  18       18.57       24.60     10.96 o 
 -10   1  18       51.06       48.21     11.73 o 
  -9   1  18       38.02       45.84     12.03 o 
  -8   1  18        1.09       10.88      9.73 o 
  -7   1  18       66.28       28.44     10.50 o 
  -6   1  18       76.49       63.31     12.49 o 
  -5   1  18       80.69       92.36     14.49 o 
  -4   1  18       43.18       56.11     12.57 o 
  -3   1  18       40.91       20.39     10.12 o 
  -2   1  18       22.49       26.21     10.42 o 
  -1   1  18        3.69       -8.51      8.51 o 
   0   1  18       52.60       63.31     13.64 o 
   1   1  18        0.49        4.68      9.89 o 
   2   1  18        0.89       -7.89      7.89 o 
   3   1  18        2.70        2.84     10.35 o 
   4   1  18        2.08       -4.98      9.81 o 
 -12   2  18       18.85       27.06     11.27 o 
 -11   2  18        2.44       19.39     10.65 o 
 -10   2  18       19.07       -3.14      9.50 o 
  -9   2  18        3.17       -8.20      8.20 o 
  -8   2  18      188.01      194.30     18.78 o 
  -7   2  18       55.09       64.92     12.88 o 
  -6   2  18       55.17       33.72     11.34 o 
  -5   2  18        6.20        2.38      8.05 o 
  -4   2  18       82.76       31.43     11.34 o 
  -3   2  18       13.56       28.67     10.58 o 
  -2   2  18       96.90      128.31     15.41 o 
  -1   2  18       27.38       44.61     11.73 o 
   0   2  18       23.30       27.21     11.50 o 
   1   2  18       39.58       32.12     11.50 o 
   2   2  18       82.54      122.02     17.02 o 
   3   2  18        1.27       -5.14     10.50 o 
 -11   3  18        1.02       17.40     10.35 o 
 -10   3  18        0.11       10.04     10.35 o 
  -9   3  18       43.20       34.95     12.26 o 
  -8   3  18      178.98      152.45     17.94 o 
  -7   3  18       11.73       13.18     10.12 o 
  -6   3  18       19.46       18.32     11.34 o 
  -5   3  18       19.25        4.52      9.20 o 
  -4   3  18       33.29       41.62     11.57 o 
  -3   3  18        5.89       18.55      9.50 o 
  -2   3  18       20.48       15.18     10.96 o 
  -1   3  18        0.94        5.90     10.04 o 
   0   3  18       58.32       72.36     13.95 o 
   1   3  18        5.83       29.89     11.19 o 
   2   3  18        1.56       -5.67      9.04 o 
  -9   4  18        2.78        6.06     10.12 o 
  -8   4  18       27.60       36.25     12.26 o 
  -7   4  18        3.13       -7.28     10.58 o 
  -6   4  18       17.53       12.49     11.42 o 
  -5   4  18       88.01       93.74     15.25 o 
  -4   4  18        0.14        8.20     10.50 o 
  -3   4  18        7.26       13.03     10.27 o 
  -2   4  18        1.95        2.76     10.12 o 
  -1   4  18       22.59       10.88     10.35 o 
   0   4  18        0.47       -8.89      8.89 o 
  -5   5  18        4.88       -8.35      8.35 o 
  -4   5  18       12.80       20.77     11.04 o 
 -11   0  19      207.10      187.10     20.62 o 
  -9   0  19        0.35       -1.23     10.58 o 
  -7   0  19       64.22       53.58     13.72 o 
  -5   0  19      150.21      178.67     18.40 o 
  -3   0  19      223.25      206.64     19.01 o 
  -1   0  19       81.78      153.91     17.63 o 
   1   0  19      139.22      143.79     18.32 o 
   3   0  19        6.41        2.61     10.65 o 
 -12   1  19       19.13       17.25     12.11 o 
 -11   1  19        2.42        7.82      9.96 o 
 -10   1  19        4.11       -8.43      9.27 o 
  -9   1  19       11.77       22.46     11.73 o 
  -8   1  19       20.70       43.77     11.96 o 
  -7   1  19       21.57       -6.59      8.74 o 
  -6   1  19        6.51       -2.91      8.97 o 
  -5   1  19       83.61       82.63     13.95 o 
  -4   1  19        7.73       -1.99      8.97 o 
  -3   1  19       71.63       72.59     13.95 o 
  -2   1  19        0.12        0.38      9.43 o 
  -1   1  19        4.42       20.69     10.73 o 
   0   1  19        2.90       -1.07      9.20 o 
   1   1  19       16.41       18.63     11.50 o 
   2   1  19        3.79        4.98     10.42 o 
 -11   2  19       21.15       31.43     12.03 o 
 -10   2  19       47.30        5.14     10.96 o 
  -9   2  19       67.44       60.17     14.49 o 
  -8   2  19       21.50       23.91     11.11 o 
  -7   2  19       35.86       31.81     10.96 o 
  -6   2  19        9.08       16.86     10.81 o 
  -5   2  19       83.93       67.76     13.95 o 
  -4   2  19        9.55        4.98      9.58 o 
  -3   2  19       27.15       19.62     11.65 o 
  -2   2  19       48.48       37.40     12.19 o 
  -1   2  19       26.37       48.52     12.72 o 
   0   2  19       39.01       47.29     13.26 o 
   1   2  19       10.82       29.97     12.19 o 
   2   2  19        4.52       27.36     12.26 o 
 -10   3  19       44.23       59.48     13.64 o 
  -9   3  19        9.98        0.69     10.04 o 
  -8   3  19        2.22       -8.81      8.81 o 
  -7   3  19      107.86       75.50     14.95 o 
  -6   3  19        6.91       28.13     11.27 o 
  -5   3  19       10.80       23.30     10.88 o 
  -4   3  19      101.04      146.78     17.25 o 
  -3   3  19       70.09       88.37     14.56 o 
  -2   3  19        0.01       15.18      9.81 o 
  -1   3  19       45.96       13.80     11.42 o 
   0   3  19        3.73       -9.96      9.96 o 
   1   3  19       30.74       22.23     11.11 o 
  -8   4  19       33.64       48.82     13.64 o 
  -7   4  19       39.47       45.38     13.26 o 
  -6   4  19        0.05        4.68     10.04 o 
  -5   4  19       90.62       60.70     14.03 o 
  -4   4  19        0.10        4.22     10.27 o 
  -3   4  19        0.68        0.31      9.73 o 
  -2   4  19        1.17       -7.36      9.35 o 
 -10   0  20       17.75       27.13     12.34 o 
  -8   0  20        2.19        8.74     11.50 o 
  -6   0  20       15.31       -1.46     10.58 o 
  -4   0  20        1.66       -9.04      9.04 o 
  -2   0  20        0.32       28.82     11.50 o 
   0   0  20      115.75      144.33     20.08 o 
 -11   1  20        0.07       11.34     10.42 o 
 -10   1  20        1.03        7.28     10.50 o 
  -9   1  20       25.76       24.45     11.57 o 
  -8   1  20       42.81       35.18     12.72 o 
  -7   1  20       20.98       21.23     11.11 o 
  -6   1  20        2.89       -2.68      9.12 o 
  -5   1  20       10.29        1.84      9.20 o 
  -4   1  20       34.78       39.93     12.42 o 
  -3   1  20        1.25        8.51      9.89 o 
  -2   1  20        2.12        7.59     10.04 o 
  -1   1  20       74.35       58.10     13.64 o 
   0   1  20        9.70       26.37     11.57 o 
   1   1  20        1.20        7.66     11.27 o 
 -10   2  20       77.18       89.45     15.94 o 
  -9   2  20       41.88       87.91     14.87 o 
  -8   2  20        0.63       -7.36      7.36 o 
  -7   2  20        2.17       -8.89      8.89 o 
  -6   2  20       22.77       45.15     12.26 o 
  -5   2  20        0.07       19.01     10.50 o 
  -4   2  20        0.04       27.44     11.27 o 
  -3   2  20        4.16       -1.76      9.43 o 
  -2   2  20        0.16       11.42     10.12 o 
  -1   2  20        0.22        7.05     10.35 o 
   0   2  20        0.42       14.26     11.42 o 
  -8   3  20      223.95      232.47     21.46 o 
  -7   3  20       16.51       16.33     11.04 o 
  -6   3  20       12.49        1.30     10.04 o 
  -5   3  20        2.27        9.04      8.89 o 
  -4   3  20       88.39      118.88     16.79 o 
  -3   3  20        0.53       13.64     11.04 o 
  -2   3  20        1.24        7.20     10.19 o 
  -9   0  21        2.49       -0.31     10.81 o 
  -7   0  21       63.96       75.19     15.33 o 
  -5   0  21      100.80       93.43     16.71 o 
  -3   0  21        0.08        3.30     10.96 o 
  -1   0  21      162.98      189.93     21.84 o 
  -9   1  21       13.94       24.45     11.73 o 
  -8   1  21        1.16       -2.61     10.27 o 
  -7   1  21        1.54        2.61      9.50 o 
  -6   1  21        2.22        7.13      9.89 o 
  -5   1  21        4.93       21.69     11.11 o 
  -4   1  21        4.78        2.84     10.04 o 
  -3   1  21        0.35       -9.81      9.81 o 
  -2   1  21        3.29       12.80     10.50 o 
  -1   1  21        1.52       10.12     11.19 o 
  -8   2  21        5.67       -0.92     10.65 o 
  -7   2  21        8.68       23.53     12.11 o 
  -6   2  21       11.18        9.27     11.11 o 
  -5   2  21        4.64       -5.29      9.66 o 
  -4   2  21        4.25       11.04     10.12 o 
  -3   2  21        2.12       -9.66      9.66 o 
  -2   2  21        0.29        9.35     10.73 o 
  -6   0  22        7.41        2.91     12.26 o 
  -4   0  22        0.30       -9.04     12.26 o 
                                                 
